# Supplementary material for: Bis[N-(2-amino­eth­yl)ethane-1,2-diamine-κ3 N,N′,N′′]copper(II) tris­[diamminetetra­kis­(thio­cyanato-κN)chromate(III)] thio­cyanate dimethyl sulfoxide tetra­deca­solvate monohydrate
Source: Acta Crystallogr Sect E Struct Rep Online. 2011 Jul 6;67(Pt 8):m1023–4. doi: 10.1107/S1600536811025980 (PMC3212117; doi:10.1107/S1600536811025980)
Supplement: Supplementary file 1 [file e-67-m1023-sup1.cif]

##############################################################################
#                                                                            #
# This CIF contains the data in a paper accepted for publication in          #
# Acta Crystallographica Section E. It conforms to the requirements of       #
# Notes for Authors for Acta Crystallographica Section E, and has been       #
# peer reviewed under the auspices of the IUCr Commission on Journals.       #
#                                                                            #
# Full details of the Crystallographic Information File format               #
# are given in the paper "The Crystallographic Information File (CIF):       #
# a New Standard Archive File for Crystallography" by S. R. Hall, F. H.      #
# Allen and I. D. Brown [Acta Cryst. (1991), A47, 655-685].                  #
#                                                                            #
# The current version of the core CIF dictionary is obtainable from          #
# ftp://ftp.iucr.org/pub/cif_core.dic.                                       #
#                                                                            #
# Software is freely available for graphical display of the structure(s)     #
# in this CIF. For information consult the CIF software page                 #
# http://www.iucr.org/resources/cif/software.                                #
#                                                                            #
# This file may be used for bona fide research purposes within the           #
# scientific community so long as proper attribution is given to the journal # 
# article from which it was obtained.                                        #
#                                                                            #
##############################################################################
data_I
_audit_creation_method     'BRUKER SHELXTL (Sheldrick, 2008)'
_chemical_name_systematic
;
Bis[<i>N</i>-(2-aminoethyl)ethane-1,2-diamine-
\k^3^<i>N</i>,<i>N</i>',<i>N</i>'']copper(II)
tris[diamminetetrakis(thiocyanato-\k<i>N</i>)chromate(III)] thiocyanate
dimethyl sulfoxide tetradecasolvate monohydrate
;
_chemical_name_common     ?
_chemical_formula_moiety
         '2(C8 H26 Cu N6 2+), 3(C4 H6 Cr N6 S4 2), C N S -, 14(C2 H6 O S), H2 O'
_chemical_formula_sum     'C57 H156 Cr3 Cu2 N31 O15 S27'
_chemical_formula_iupac
          '[Cu (C4 H13 N3)2]2 [Cr (N C S)4 (N H3)2]3 (N C S), 14C2 H6 O S, H2 O'
_chemical_formula_weight     2665.12
_chemical_melting_point     ?
_symmetry_cell_setting     monoclinic
_symmetry_space_group_name_H-M     'P 21/n'
_symmetry_space_group_name_hall     '-P 2yn'
loop_
    _symmetry_equiv_pos_as_xyz
    'x, y, z'
    '-x+1/2, y+1/2, -z+1/2'
    '-x, -y, -z'
    'x-1/2, -y-1/2, z-1/2'
_cell_length_a     11.9110(2)
_cell_length_b     26.5332(5)
_cell_length_c     20.2756(4)
_cell_angle_alpha     90.00
_cell_angle_beta     91.256(2)
_cell_angle_gamma     90.00
_cell_volume     6406.3(2)
_cell_formula_units_Z     2
_cell_measurement_reflns_used     6255
_cell_measurement_theta_min     2.72
_cell_measurement_theta_max     24.98
_cell_measurement_temperature     100(2)
_cell_special_details     ?
_exptl_crystal_description     prism
_exptl_crystal_colour     dark-blue
_exptl_crystal_size_max     0.5
_exptl_crystal_size_mid     0.4
_exptl_crystal_size_min     0.3
_exptl_crystal_density_diffrn     1.381
_exptl_crystal_density_meas     ?
_exptl_crystal_density_method     'not measured'
_exptl_crystal_F_000     2794
_exptl_absorpt_coefficient_mu     1.071
_exptl_absorpt_correction_type     multi-scan
_exptl_absorpt_process_details
;
(CrysAlis RED; Oxford Diffraction, 2007)
;
_exptl_absorpt_correction_T_min     0.60
_exptl_absorpt_correction_T_max     0.72
_exptl_special_details
;
CrysAlis RED, Oxford Diffraction Ltd.,
Version 1.171.32.5 (release 08-05-2007 CrysAlis171 .NET)
(compiled May  8 2007,13:10:02)
Empirical absorption correction using spherical harmonics,
 implemented in SCALE3 ABSPACK scaling algorithm.
;
_diffrn_ambient_temperature     100(2)
_diffrn_radiation_type     MoK\a
_diffrn_radiation_wavelength     0.71073
_diffrn_radiation_source     'fine-focus sealed tube'
_diffrn_radiation_monochromator     graphite
_diffrn_measurement_device_type     'Oxford Diffraction Xcalibur Sapphire3'
_diffrn_measurement_method     '\w and \f'
_diffrn_reflns_number     32460
_diffrn_reflns_av_R_equivalents     0.0426
_diffrn_reflns_av_sigmaI/netI     0.0830
_diffrn_reflns_theta_min     2.72
_diffrn_reflns_theta_max     27.50
_diffrn_reflns_theta_full     27.50
_diffrn_measured_fraction_theta_max     0.973
_diffrn_measured_fraction_theta_full     0.973
_diffrn_reflns_limit_h_min     -15
_diffrn_reflns_limit_h_max     11
_diffrn_reflns_limit_k_min     -34
_diffrn_reflns_limit_k_max     33
_diffrn_reflns_limit_l_min     -25
_diffrn_reflns_limit_l_max     26
_refine_special_details
;
Refinement of <i>F</i>^2^ against ALL reflections. The weighted <i>R</i>-factor
<i>wR</i> and goodness of fit <i>S</i> are based on <i>F</i>^2^, conventional
<i>R</i>-factors <i>R</i> are based on <i>F</i>, with <i>F</i> set to zero for
negative <i>F</i>^2^. The threshold expression of <i>F</i>^2^ >
\s(<i>F</i>^2^) is used only for calculating <i>R</i>-factors(gt) <i>etc</i>.
and is not relevant to the choice of reflections for refinement.
<i>R</i>-factors based on <i>F</i>^2^ are statistically about twice as large
as those based on <i>F</i>, and <i>R</i>- factors based on ALL data will be
even larger.
;
_reflns_number_total     14316
_reflns_number_gt     9143
_reflns_threshold_expression     I>2sigma(I)
_refine_ls_structure_factor_coef     Fsqd
_refine_ls_matrix_type     full
_refine_ls_R_factor_all     0.0930
_refine_ls_R_factor_gt     0.0484
_refine_ls_wR_factor_gt     0.1032
_refine_ls_wR_factor_ref     0.1267
_refine_ls_goodness_of_fit_ref     1.076
_refine_ls_restrained_S_all     1.076
_refine_ls_number_reflns     14316
_refine_ls_number_parameters     660
_refine_ls_number_restraints     0
_refine_ls_hydrogen_treatment     constr
_refine_ls_weighting_scheme     calc
_refine_ls_weighting_details
         'calc w=1/[\s^2^(Fo^2^)+(0.0585P)^2^+0.0000P] where P=(Fo^2^+2Fc^2^)/3'
_atom_sites_solution_hydrogens     geom
_atom_sites_solution_primary     direct
_atom_sites_solution_secondary     difmap
_refine_ls_shift/su_max     0.092
_refine_ls_shift/su_mean     0.019
_refine_diff_density_max     0.960
_refine_diff_density_min     -0.830
_refine_ls_extinction_method     none
_refine_ls_extinction_coef     ?
loop_
    _atom_type_symbol
    _atom_type_description
    _atom_type_scat_dispersion_real
    _atom_type_scat_dispersion_imag
    _atom_type_scat_source
    'C' 'C' 0.0033 0.0016
                         'International Tables Vol C Tables 4.2.6.8 and 6.1.1.4'
    'H' 'H' 0.0000 0.0000
                         'International Tables Vol C Tables 4.2.6.8 and 6.1.1.4'
    'Cr' 'Cr' 0.3209 0.6236
                         'International Tables Vol C Tables 4.2.6.8 and 6.1.1.4'
    'Cu' 'Cu' 0.3201 1.2651
                         'International Tables Vol C Tables 4.2.6.8 and 6.1.1.4'
    'N' 'N' 0.0061 0.0033
                         'International Tables Vol C Tables 4.2.6.8 and 6.1.1.4'
    'O' 'O' 0.0106 0.0060
                         'International Tables Vol C Tables 4.2.6.8 and 6.1.1.4'
    'S' 'S' 0.1246 0.1234
                         'International Tables Vol C Tables 4.2.6.8 and 6.1.1.4'
_computing_data_collection     'CrysAlis PRO (Oxford Diffraction, 2010)'
_computing_cell_refinement     'CrysAlis PRO (Oxford Diffraction, 2010)'
_computing_data_reduction     'CrysAlis PRO (Oxford Diffraction, 2010)'
_computing_structure_solution     'SHELXS97 (Sheldrick, 2008)'
_computing_structure_refinement     'SHELXL97 (Sheldrick, 2008)'
_computing_molecular_graphics     'SHELXTL (Sheldrick, 2008)'
_computing_publication_material     'publCIF (Westrip, 2010)'
loop_
    _atom_site_type_symbol
    _atom_site_label
    _atom_site_fract_x
    _atom_site_fract_y
    _atom_site_fract_z
    _atom_site_U_iso_or_equiv
    _atom_site_adp_type
    _atom_site_calc_flag
    _atom_site_refinement_flags
    _atom_site_occupancy
    _atom_site_symmetry_multiplicity
    _atom_site_disorder_assembly
    _atom_site_disorder_group
    Cu Cu1 0.30425(3) 0.940916(16) 0.71495(2) 0.01954(11) Uani d . 1 4 . .
    Cr Cr1 0.5000 0.5000 0.5000 0.01345(16) Uani d S 1 2 . .
    Cr Cr2 0.33118(5) 0.69446(2) 0.72774(3) 0.01687(13) Uani d . 1 4 . .
    S S1 0.84672(8) 0.57936(4) 0.44691(5) 0.0271(2) Uani d . 1 4 . .
    S S2 0.70040(9) 0.40980(5) 0.66907(5) 0.0416(3) Uani d . 1 4 . .
    S S3 0.66310(9) 0.78060(5) 0.66180(6) 0.0403(3) Uani d . 1 4 . .
    S S4 -0.00734(8) 0.59999(4) 0.75949(5) 0.0320(2) Uani d . 1 4 . .
    S S5 0.23280(11) 0.75385(5) 0.51398(5) 0.0525(4) Uani d . 1 4 . .
    S S6 0.51532(14) 0.63383(6) 0.92336(7) 0.0704(5) Uani d . 1 4 . .
    S S7 0.10788(7) 0.56430(3) 0.57327(4) 0.01877(18) Uani d . 1 4 . .
    S S8 0.52484(8) 0.82411(3) 0.87334(5) 0.0240(2) Uani d . 1 4 . .
    S S9 0.69825(7) 0.57774(4) 0.71490(5) 0.0243(2) Uani d . 1 4 . .
    S S10 0.11920(13) 0.65903(4) 0.91109(6) 0.0534(4) Uani d . 1 4 . .
    S S11 -0.01903(8) 0.80693(4) 0.69178(5) 0.0337(2) Uani d . 1 4 . .
    S S12 0.53845(11) 0.70282(4) 0.51768(6) 0.0426(3) Uani d . 1 4 . .
    S S13A -0.1106(3) 0.93726(18) 0.6103(2) 0.0593(12) Uani d P 0.687(10) 4 A 1
    S S13B -0.1000(5) 0.9585(3) 0.5913(3) 0.0374(16) Uani d P 0.313(10) 4 A 2
    S S14 0.5988(6) 1.0131(3) 0.5268(3) 0.0742(15) Uani d P 0.50 4 . .
    O O1 0.21600(19) 0.56121(10) 0.61363(12) 0.0256(6) Uani d . 1 4 . .
    O O2 0.4432(2) 0.83055(10) 0.81576(13) 0.0301(6) Uani d . 1 4 . .
    O O3 0.5771(2) 0.56285(10) 0.70545(13) 0.0280(6) Uani d . 1 4 . .
    O O4 0.1377(3) 0.71349(12) 0.89450(16) 0.0636(11) Uani d . 1 4 . .
    O O5 0.1042(2) 0.81691(10) 0.70353(14) 0.0335(7) Uani d . 1 4 B .
    O O6 0.5166(3) 0.65800(10) 0.56202(15) 0.0538(10) Uani d . 1 4 . .
    O O7 0.0099(3) 0.92967(16) 0.62847(19) 0.0708(12) Uani d . 1 4 . .
    N N1 0.4518(2) 0.90523(12) 0.70298(15) 0.0256(7) Uani d . 1 4 . .
    H H1N 0.4588 0.8757 0.7311 0.031 Uiso d R 1 4 . .
    N N2 0.2500(3) 0.89679(12) 0.63576(16) 0.0309(8) Uani d . 1 4 . .
    H H2A 0.1861 0.8794 0.6464 0.037 Uiso calc R 1 4 . .
    H H2B 0.2341 0.9167 0.5996 0.037 Uiso calc R 1 4 . .
    N N3 0.3992(2) 0.98174(12) 0.78516(15) 0.0255(7) Uani d . 1 4 . .
    H H3A 0.4018 1.0152 0.7732 0.031 Uiso calc R 1 4 . .
    H H3B 0.3662 0.9796 0.8257 0.031 Uiso calc R 1 4 . .
    N N4 0.1596(2) 0.97955(10) 0.72457(13) 0.0161(6) Uani d . 1 4 . .
    H H4N 0.0999 0.9646 0.6964 0.019 Uiso d R 1 4 . .
    N N5 0.2204(2) 0.89140(11) 0.79258(15) 0.0241(7) Uani d . 1 4 . .
    H H5A 0.2105 0.8591 0.7770 0.029 Uiso calc R 1 4 . .
    H H5B 0.2635 0.8902 0.8308 0.029 Uiso calc R 1 4 . .
    N N6 0.3308(3) 1.01571(12) 0.63761(16) 0.0309(8) Uani d . 1 4 . .
    H H6A 0.3844 1.0377 0.6537 0.037 Uiso calc R 1 4 . .
    H H6B 0.3495 1.0054 0.5959 0.037 Uiso calc R 1 4 . .
    N N7 0.6399(2) 0.53819(10) 0.48058(14) 0.0178(6) Uani d . 1 4 . .
    N N8 0.5834(2) 0.46113(11) 0.56943(13) 0.0177(6) Uani d . 1 4 . .
    N N9 0.4580(2) 0.55280(10) 0.56899(13) 0.0165(6) Uani d . 1 4 . .
    H H9A 0.3827 0.5517 0.5754 0.025 Uiso d R 1 4 . .
    H H9B 0.4774 0.5840 0.5545 0.025 Uiso d R 1 4 . .
    H H9C 0.4953 0.5461 0.6077 0.025 Uiso d R 1 4 . .
    N N10 0.4716(3) 0.73221(11) 0.70742(14) 0.0218(6) Uani d . 1 4 . .
    N N11 0.1892(2) 0.65613(11) 0.74405(14) 0.0193(6) Uani d . 1 4 . .
    N N12 0.2663(2) 0.72071(11) 0.64291(14) 0.0231(7) Uani d . 1 4 . .
    N N13 0.4026(2) 0.66793(11) 0.81050(14) 0.0220(7) Uani d . 1 4 . .
    N N14 0.3879(2) 0.63442(11) 0.67497(14) 0.0207(6) Uani d . 1 4 . .
    H H14A 0.4369 0.6162 0.7004 0.031 Uiso d R 1 4 . .
    H H14B 0.4232 0.6457 0.6385 0.031 Uiso d R 1 4 . .
    H H14C 0.3288 0.6146 0.6625 0.031 Uiso d R 1 4 . .
    N N15 0.2674(2) 0.75427(10) 0.77962(13) 0.0177(6) Uani d . 1 4 . .
    H H15A 0.2317 0.7426 0.8158 0.027 Uiso d R 1 4 . .
    H H15B 0.2178 0.7716 0.7534 0.027 Uiso d R 1 4 . .
    H H15C 0.3245 0.7751 0.7925 0.027 Uiso d R 1 4 . .
    N N16 0.392(2) 1.0079(9) 0.4612(10) 0.114(9) Uani d P 0.50 4 . .
    C C1 0.4527(3) 0.88644(16) 0.63489(19) 0.0324(9) Uani d . 1 4 . .
    H H1A 0.5152 0.8623 0.6295 0.039 Uiso calc R 1 4 . .
    H H1B 0.4630 0.9148 0.6038 0.039 Uiso calc R 1 4 . .
    C C2 0.3426(4) 0.86090(16) 0.6210(2) 0.0373(11) Uani d . 1 4 . .
    H H2C 0.3376 0.8505 0.5741 0.045 Uiso calc R 1 4 . .
    H H2D 0.3362 0.8304 0.6487 0.045 Uiso calc R 1 4 . .
    C C3 0.5415(3) 0.93959(16) 0.72333(19) 0.0306(9) Uani d . 1 4 . .
    H H3C 0.5485 0.9670 0.6906 0.037 Uiso calc R 1 4 . .
    H H3D 0.6139 0.9213 0.7262 0.037 Uiso calc R 1 4 . .
    C C4 0.5138(3) 0.96112(15) 0.7895(2) 0.0314(9) Uani d . 1 4 . .
    H H4A 0.5184 0.9345 0.8236 0.038 Uiso calc R 1 4 . .
    H H4B 0.5679 0.9881 0.8016 0.038 Uiso calc R 1 4 . .
    C C5 0.1172(3) 0.97132(13) 0.79187(17) 0.0192(7) Uani d . 1 4 . .
    H H5C 0.0417 0.9865 0.7957 0.023 Uiso calc R 1 4 . .
    H H5D 0.1681 0.9875 0.8248 0.023 Uiso calc R 1 4 . .
    C C6 0.1115(3) 0.91536(13) 0.80462(17) 0.0199(7) Uani d . 1 4 . .
    H H6C 0.0902 0.9094 0.8509 0.024 Uiso calc R 1 4 . .
    H H6D 0.0532 0.9001 0.7754 0.024 Uiso calc R 1 4 . .
    C C7 0.1692(3) 1.03318(13) 0.70640(18) 0.0239(8) Uani d . 1 4 . .
    H H7A 0.2179 1.0509 0.7391 0.029 Uiso calc R 1 4 . .
    H H7B 0.0940 1.0491 0.7065 0.029 Uiso calc R 1 4 . .
    C C8 0.2187(3) 1.03785(15) 0.63842(19) 0.0321(9) Uani d . 1 4 . .
    H H8A 0.1694 1.0205 0.6057 0.038 Uiso calc R 1 4 . .
    H H8B 0.2229 1.0739 0.6259 0.038 Uiso calc R 1 4 . .
    C C9 0.7253(3) 0.55551(13) 0.46626(16) 0.0173(7) Uani d . 1 4 . .
    C C10 0.6314(3) 0.43966(14) 0.61159(17) 0.0207(8) Uani d . 1 4 . .
    C C11 0.5507(3) 0.75268(14) 0.68755(17) 0.0232(8) Uani d . 1 4 . .
    C C12 0.1079(3) 0.63266(14) 0.75061(17) 0.0227(8) Uani d . 1 4 . .
    C C13 0.2537(3) 0.73456(14) 0.58939(18) 0.0229(8) Uani d . 1 4 . .
    C C14 0.4489(4) 0.65331(15) 0.8572(2) 0.0323(9) Uani d . 1 4 . .
    C C15 0.1477(3) 0.56222(17) 0.48878(18) 0.0347(10) Uani d . 1 4 . .
    H H15D 0.1785 0.5289 0.4787 0.052 Uiso d R 1 4 . .
    H H15E 0.2047 0.5881 0.4809 0.052 Uiso d R 1 4 . .
    H H15F 0.0816 0.5687 0.4604 0.052 Uiso d R 1 4 . .
    C C16 0.0651(3) 0.62831(14) 0.5749(2) 0.0320(9) Uani d . 1 4 . .
    H H16A 0.0479 0.6380 0.6202 0.048 Uiso d R 1 4 . .
    H H16B -0.0019 0.6327 0.5466 0.048 Uiso d R 1 4 . .
    H H16C 0.1257 0.6497 0.5587 0.048 Uiso d R 1 4 . .
    C C17 0.6303(3) 0.78206(17) 0.84638(19) 0.0354(10) Uani d . 1 4 . .
    H H17A 0.6714 0.7976 0.8103 0.053 Uiso d R 1 4 . .
    H H17B 0.6825 0.7747 0.8831 0.053 Uiso d R 1 4 . .
    H H17C 0.5953 0.7507 0.8308 0.053 Uiso d R 1 4 . .
    C C18 0.4587(3) 0.78282(16) 0.9293(2) 0.0333(9) Uani d . 1 4 . .
    H H18A 0.3940 0.7998 0.9484 0.050 Uiso d R 1 4 . .
    H H18B 0.4333 0.7525 0.9058 0.050 Uiso d R 1 4 . .
    H H18C 0.5122 0.7734 0.9646 0.050 Uiso d R 1 4 . .
    C C19 0.6980(4) 0.64204(19) 0.7345(4) 0.100(3) Uani d . 1 4 . .
    H H19A 0.6636 0.6468 0.7775 0.150 Uiso d R 1 4 . .
    H H19B 0.6548 0.6606 0.7008 0.150 Uiso d R 1 4 . .
    H H19C 0.7753 0.6547 0.7364 0.150 Uiso d R 1 4 . .
    C C20 0.7537(4) 0.5805(3) 0.6345(2) 0.088(2) Uani d . 1 4 . .
    H H20A 0.7405 0.5483 0.6120 0.132 Uiso d R 1 4 . .
    H H20B 0.8346 0.5871 0.6377 0.132 Uiso d R 1 4 . .
    H H20C 0.7168 0.6076 0.6094 0.132 Uiso d R 1 4 . .
    C C21 -0.0235(5) 0.6549(2) 0.9361(3) 0.092(2) Uani d . 1 4 . .
    H H21A -0.0739 0.6619 0.8983 0.138 Uiso d R 1 4 . .
    H H21B -0.0366 0.6795 0.9710 0.138 Uiso d R 1 4 . .
    H H21C -0.0380 0.6209 0.9527 0.138 Uiso d R 1 4 . .
    C C22 0.1829(6) 0.6484(2) 0.9897(3) 0.087(2) Uani d . 1 4 . .
    H H22A 0.2644 0.6527 0.9868 0.131 Uiso d R 1 4 . .
    H H22B 0.1663 0.6140 1.0042 0.131 Uiso d R 1 4 . .
    H H22C 0.1534 0.6725 1.0215 0.131 Uiso d R 1 4 . .
    C C23A -0.0318(5) 0.7965(3) 0.6057(3) 0.0453(19) Uani d P 0.65 4 B 1
    H H23A -0.0061 0.8266 0.5824 0.068 Uiso d PR 0.65 4 B 1
    H H23B -0.1106 0.7899 0.5936 0.068 Uiso d PR 0.65 4 B 1
    H H23C 0.0141 0.7676 0.5932 0.068 Uiso d PR 0.65 4 B 1
    C C24A -0.0427(6) 0.7473(3) 0.7218(5) 0.067(3) Uani d P 0.65 4 B 1
    H H24A -0.0237 0.7466 0.7691 0.101 Uiso d PR 0.65 4 B 1
    H H24B 0.0038 0.7228 0.6987 0.101 Uiso d PR 0.65 4 B 1
    H H24C -0.1222 0.7387 0.7151 0.101 Uiso d PR 0.65 4 B 1
    C C23B -0.0229(13) 0.7469(6) 0.6427(8) 0.061(4) Uiso d P 0.35 4 B 2
    H H23D -0.0018 0.7550 0.5975 0.092 Uiso d PR 0.35 4 B 2
    H H23E -0.0989 0.7328 0.6424 0.092 Uiso d PR 0.35 4 B 2
    H H23F 0.0300 0.7222 0.6615 0.092 Uiso d PR 0.35 4 B 2
    C C24B -0.0647(11) 0.7730(7) 0.7657(7) 0.057(5) Uani d P 0.35 4 B 2
    H H24D -0.0593 0.7958 0.8037 0.086 Uiso d PR 0.35 4 B 2
    H H24E -0.0169 0.7435 0.7737 0.086 Uiso d PR 0.35 4 B 2
    H H24F -0.1428 0.7621 0.7592 0.086 Uiso d PR 0.35 4 B 2
    C C25 0.6848(5) 0.70103(19) 0.5048(3) 0.073(2) Uani d . 1 4 . .
    H H25A 0.7251 0.7078 0.5465 0.109 Uiso d R 1 4 . .
    H H25B 0.7061 0.6677 0.4884 0.109 Uiso d R 1 4 . .
    H H25C 0.7044 0.7267 0.4723 0.109 Uiso d R 1 4 . .
    C C26 0.4929(6) 0.6836(2) 0.4377(3) 0.084(2) Uani d . 1 4 . .
    H H26A 0.4115 0.6782 0.4372 0.127 Uiso d R 1 4 . .
    H H26B 0.5113 0.7099 0.4057 0.127 Uiso d R 1 4 . .
    H H26C 0.5308 0.6522 0.4259 0.127 Uiso d R 1 4 . .
    C C27A -0.0992(8) 0.9734(5) 0.5386(4) 0.106(5) Uani d P 0.687(10) 4 A 1
    H H27A -0.0570 0.9544 0.5058 0.159 Uiso d PR 0.687(10) 4 A 1
    H H27B -0.0600 1.0049 0.5490 0.159 Uiso d PR 0.687(10) 4 A 1
    H H27C -0.1745 0.9809 0.5208 0.159 Uiso d PR 0.687(10) 4 A 1
    C C27B -0.1905(12) 0.9106(6) 0.6212(9) 0.053(5) Uani d P 0.313(10) 4 A 2
    H H27D -0.1720 0.8783 0.6007 0.080 Uiso d PR 0.313(10) 4 A 2
    H H27E -0.2684 0.9196 0.6100 0.080 Uiso d PR 0.313(10) 4 A 2
    H H27F -0.1812 0.9078 0.6692 0.080 Uiso d PR 0.313(10) 4 A 2
    C C28 -0.1568(5) 0.9918(3) 0.6584(3) 0.095(3) Uani d . 1 4 . .
    H H28A -0.1576 1.0219 0.6303 0.142 Uiso calc PR 0.687(10) 4 A 1
    H H28B -0.1049 0.9970 0.6959 0.142 Uiso calc PR 0.687(10) 4 A 1
    H H28C -0.2325 0.9856 0.6745 0.142 Uiso calc PR 0.687(10) 4 A 1
    H H28D -0.1834 1.0232 0.6403 0.142 Uiso d PR 0.313(10) 4 A 2
    H H28E -0.0996 0.9983 0.6914 0.142 Uiso d PR 0.313(10) 4 A 2
    H H28F -0.2180 0.9741 0.6779 0.142 Uiso d PR 0.313(10) 4 A 2
    C C29 0.4824(13) 1.0064(6) 0.4869(6) 0.051(3) Uani d P 0.50 4 . .
    O O1W 0.2435(10) 0.9301(5) 0.4986(5) 0.135(4) Uani d P 0.50 4 . .
    H H1W 0.2951 0.9471 0.4799 0.202 Uiso d PR 0.50 4 . .
    H H2W 0.2122 0.9122 0.4672 0.202 Uiso d PR 0.50 4 . .
loop_
    _atom_site_aniso_label
    _atom_site_aniso_U_11
    _atom_site_aniso_U_22
    _atom_site_aniso_U_33
    _atom_site_aniso_U_12
    _atom_site_aniso_U_13
    _atom_site_aniso_U_23
    Cu1 0.0146(2) 0.0202(2) 0.0239(2) 0.00023(18) 0.00210(17) -0.00534(18)
    Cr1 0.0117(4) 0.0145(4) 0.0144(4) -0.0017(3) 0.0034(3) -0.0010(3)
    Cr2 0.0186(3) 0.0144(3) 0.0175(3) 0.0012(2) 0.0004(2) -0.0031(2)
    S1 0.0165(5) 0.0333(5) 0.0317(5) -0.0098(4) 0.0046(4) -0.0028(4)
    S2 0.0243(5) 0.0695(8) 0.0308(6) 0.0092(5) -0.0032(4) 0.0179(5)
    S3 0.0208(5) 0.0527(7) 0.0474(7) -0.0039(5) 0.0040(5) 0.0156(5)
    S4 0.0177(5) 0.0299(5) 0.0484(7) -0.0035(4) 0.0016(4) 0.0044(5)
    S5 0.0626(8) 0.0722(9) 0.0218(6) -0.0335(7) -0.0134(5) 0.0117(5)
    S6 0.0948(12) 0.0582(9) 0.0562(9) -0.0036(8) -0.0448(8) 0.0185(7)
    S7 0.0139(4) 0.0208(4) 0.0216(4) 0.0001(3) 0.0000(3) 0.0017(3)
    S8 0.0223(5) 0.0233(5) 0.0260(5) -0.0003(4) -0.0066(4) -0.0056(4)
    S9 0.0180(4) 0.0274(5) 0.0273(5) 0.0008(4) -0.0030(4) 0.0007(4)
    S10 0.0944(11) 0.0314(6) 0.0358(7) -0.0011(6) 0.0315(7) -0.0065(5)
    S11 0.0220(5) 0.0359(6) 0.0429(6) 0.0041(4) -0.0056(4) -0.0031(5)
    S12 0.0632(8) 0.0174(5) 0.0487(7) -0.0048(5) 0.0359(6) -0.0038(5)
    S13A 0.0429(16) 0.063(2) 0.071(2) 0.0104(17) -0.0320(15) -0.0288(17)
    S13B 0.039(2) 0.041(3) 0.032(3) 0.007(2) 0.0019(19) -0.005(2)
    S14 0.059(3) 0.117(4) 0.046(2) 0.031(3) -0.009(2) -0.010(2)
    O1 0.0159(12) 0.0334(15) 0.0271(14) 0.0012(11) -0.0061(10) 0.0061(11)
    O2 0.0298(15) 0.0218(14) 0.0381(16) 0.0051(12) -0.0125(12) -0.0027(12)
    O3 0.0160(12) 0.0299(15) 0.0384(16) -0.0035(11) 0.0046(11) 0.0002(12)
    O4 0.111(3) 0.0321(18) 0.049(2) 0.001(2) 0.048(2) -0.0074(15)
    O5 0.0248(15) 0.0285(15) 0.0467(17) -0.0006(12) -0.0103(13) -0.0022(13)
    O6 0.093(3) 0.0193(15) 0.051(2) -0.0100(16) 0.0495(19) -0.0043(14)
    O7 0.0366(19) 0.093(3) 0.082(3) 0.016(2) -0.0264(18) -0.048(2)
    N1 0.0202(16) 0.0220(17) 0.0349(19) 0.0049(13) 0.0060(14) -0.0003(14)
    N2 0.0299(18) 0.0311(19) 0.0318(19) 0.0000(15) 0.0010(15) -0.0044(15)
    N3 0.0216(16) 0.0242(17) 0.0307(18) -0.0045(13) 0.0027(13) 0.0011(14)
    N4 0.0154(14) 0.0153(14) 0.0177(15) 0.0026(11) -0.0010(11) -0.0015(11)
    N5 0.0233(16) 0.0169(15) 0.0320(18) 0.0022(13) -0.0042(14) -0.0003(13)
    N6 0.0262(18) 0.0312(19) 0.0356(19) -0.0032(15) 0.0086(15) 0.0006(15)
    N7 0.0153(15) 0.0177(15) 0.0206(15) -0.0043(12) 0.0053(12) 0.0000(12)
    N8 0.0147(14) 0.0248(16) 0.0137(14) -0.0027(12) 0.0023(12) -0.0039(12)
    N9 0.0158(14) 0.0174(15) 0.0166(15) -0.0021(12) 0.0038(11) -0.0017(11)
    N10 0.0263(16) 0.0189(16) 0.0199(16) 0.0012(13) -0.0030(13) -0.0009(12)
    N11 0.0183(15) 0.0208(16) 0.0192(15) -0.0003(12) 0.0069(12) -0.0050(12)
    N12 0.0241(16) 0.0236(17) 0.0214(17) -0.0008(13) -0.0030(13) -0.0026(13)
    N13 0.0259(17) 0.0210(16) 0.0190(16) 0.0011(13) -0.0035(13) 0.0000(12)
    N14 0.0228(16) 0.0175(15) 0.0220(16) 0.0013(13) 0.0021(12) -0.0036(12)
    N15 0.0203(15) 0.0158(14) 0.0169(15) 0.0033(12) -0.0004(12) -0.0030(11)
    N16 0.057(9) 0.17(2) 0.112(14) 0.046(13) -0.032(8) 0.009(12)
    C1 0.035(2) 0.032(2) 0.030(2) 0.0081(19) 0.0111(18) -0.0002(17)
    C2 0.052(3) 0.030(2) 0.031(2) 0.001(2) 0.013(2) -0.0166(18)
    C3 0.0195(19) 0.037(2) 0.035(2) 0.0050(17) 0.0014(16) 0.0052(18)
    C4 0.0170(19) 0.028(2) 0.049(3) -0.0006(16) -0.0048(17) 0.0008(19)
    C5 0.0107(16) 0.0172(17) 0.030(2) 0.0013(14) 0.0071(14) -0.0027(15)
    C6 0.0189(18) 0.0231(19) 0.0181(18) -0.0018(15) 0.0063(14) 0.0030(14)
    C7 0.0238(19) 0.0178(18) 0.030(2) 0.0031(15) 0.0038(16) 0.0015(15)
    C8 0.040(2) 0.026(2) 0.030(2) 0.0015(18) -0.0015(18) 0.0167(17)
    C9 0.0210(18) 0.0167(17) 0.0138(17) 0.0050(15) -0.0032(14) -0.0043(13)
    C10 0.0174(17) 0.0264(19) 0.0185(19) -0.0066(15) 0.0063(14) -0.0065(15)
    C11 0.025(2) 0.025(2) 0.0201(19) 0.0000(16) -0.0038(15) 0.0050(15)
    C12 0.024(2) 0.0211(19) 0.023(2) 0.0090(16) 0.0012(15) -0.0034(15)
    C13 0.0180(18) 0.026(2) 0.024(2) -0.0084(15) -0.0009(15) -0.0051(16)
    C14 0.038(2) 0.023(2) 0.036(2) -0.0041(18) -0.0071(19) -0.0039(17)
    C15 0.028(2) 0.056(3) 0.019(2) 0.016(2) 0.0031(16) 0.0029(18)
    C16 0.038(2) 0.021(2) 0.037(2) 0.0070(18) -0.0115(18) -0.0097(17)
    C17 0.030(2) 0.053(3) 0.024(2) 0.018(2) 0.0010(17) -0.0004(19)
    C18 0.025(2) 0.037(2) 0.038(2) 0.0025(18) -0.0002(18) -0.0002(19)
    C19 0.030(3) 0.030(3) 0.240(9) 0.004(2) -0.011(4) -0.045(4)
    C20 0.031(3) 0.192(8) 0.041(3) -0.045(4) 0.006(2) 0.010(4)
    C21 0.104(5) 0.073(5) 0.102(5) -0.010(4) 0.067(4) -0.012(4)
    C22 0.158(7) 0.064(4) 0.039(3) -0.013(4) 0.009(4) 0.007(3)
    C23A 0.029(4) 0.071(5) 0.036(4) -0.006(4) -0.008(3) -0.020(4)
    C24A 0.027(4) 0.059(6) 0.113(8) -0.019(4) -0.029(5) 0.040(5)
    C24B 0.030(7) 0.085(12) 0.057(10) 0.009(8) 0.011(7) -0.034(9)
    C25 0.075(4) 0.040(3) 0.106(5) 0.022(3) 0.065(4) 0.025(3)
    C26 0.150(7) 0.052(4) 0.053(4) -0.032(4) 0.041(4) -0.018(3)
    C27A 0.097(8) 0.193(13) 0.028(5) 0.084(8) -0.003(4) 0.003(6)
    C27B 0.018(8) 0.050(10) 0.091(13) -0.014(7) -0.018(8) 0.012(9)
    C28 0.057(4) 0.154(7) 0.072(4) 0.039(4) -0.019(3) -0.065(4)
    C29 0.056(10) 0.070(10) 0.026(8) 0.002(7) 0.007(7) 0.006(6)
    O1W 0.173(12) 0.150(11) 0.079(7) -0.038(9) -0.030(7) 0.028(7)
_geom_special_details
;
All e.s.d.'s (except the e.s.d. in the dihedral angle between two l.s. planes)
are estimated using the full covariance matrix. The cell e.s.d.'s are taken
into account individually in the estimation of e.s.d.'s in distances, angles
and torsion angles; correlations between e.s.d.'s in cell parameters are only
used when they are defined by crystal symmetry. An approximate (isotropic)
treatment of cell e.s.d.'s is used for estimating e.s.d.'s involving l.s.
planes.
;
loop_
    _geom_bond_atom_site_label_1
    _geom_bond_atom_site_label_2
    _geom_bond_site_symmetry_2
    _geom_bond_distance
    _geom_bond_publ_flag
    Cu1 N1 . 2.016(3) ?
    Cu1 N4 . 2.018(3) ?
    Cu1 N2 . 2.079(3) ?
    Cu1 N3 . 2.100(3) ?
    Cu1 N5 . 2.295(3) ?
    Cu1 N6 . 2.553(3) ?
    Cr1 N8 3_666 1.993(3) ?
    Cr1 N8 . 1.993(3) ?
    Cr1 N7 . 1.997(3) ?
    Cr1 N7 3_666 1.997(3) ?
    Cr1 N9 . 2.049(3) ?
    Cr1 N9 3_666 2.049(3) ?
    Cr2 N13 . 1.993(3) ?
    Cr2 N12 . 1.996(3) ?
    Cr2 N10 . 2.000(3) ?
    Cr2 N11 . 2.007(3) ?
    Cr2 N14 . 2.042(3) ?
    Cr2 N15 . 2.059(3) ?
    S1 C9 . 1.634(4) ?
    S2 C10 . 1.618(4) ?
    S3 C11 . 1.627(4) ?
    S4 C12 . 1.637(4) ?
    S5 C13 . 1.626(4) ?
    S6 C14 . 1.626(4) ?
    S7 O1 . 1.513(2) ?
    S7 C16 . 1.774(4) ?
    S7 C15 . 1.788(4) ?
    S8 O2 . 1.512(3) ?
    S8 C18 . 1.774(4) ?
    S8 C17 . 1.775(4) ?
    S9 O3 . 1.505(3) ?
    S9 C19 . 1.752(5) ?
    S9 C20 . 1.773(5) ?
    S10 O4 . 1.501(3) ?
    S10 C22 . 1.773(6) ?
    S10 C21 . 1.787(6) ?
    S11 O5 . 1.505(3) ?
    S11 C24A . 1.720(8) ?
    S11 C23A . 1.771(6) ?
    S11 C24B . 1.840(16) ?
    S11 C23B . 1.878(15) ?
    S12 O6 . 1.517(3) ?
    S12 C25 . 1.770(5) ?
    S12 C26 . 1.774(6) ?
    S13A O7 . 1.488(4) ?
    S13A C27A . 1.749(12) ?
    S13A C28 . 1.835(6) ?
    S13A H27D . 1.7359 ?
    S13A H27F . 1.6703 ?
    S13B O7 . 1.680(8) ?
    S13B C28 . 1.769(8) ?
    S13B C27B . 1.780(16) ?
    S14 C29 . 1.599(16) ?
    N1 C3 . 1.457(5) ?
    N1 C1 . 1.468(5) ?
    N1 H1N . 0.9718 ?
    N2 C2 . 1.493(5) ?
    N2 H2A . 0.9200 ?
    N2 H2B . 0.9200 ?
    N3 C4 . 1.472(5) ?
    N3 H3A . 0.9200 ?
    N3 H3B . 0.9200 ?
    N4 C7 . 1.475(4) ?
    N4 C5 . 1.481(4) ?
    N4 H4N . 0.9853 ?
    N5 C6 . 1.470(4) ?
    N5 H5A . 0.9200 ?
    N5 H5B . 0.9200 ?
    N6 C8 . 1.459(5) ?
    N6 H6A . 0.9200 ?
    N6 H6B . 0.9200 ?
    N7 C9 . 1.158(4) ?
    N8 C10 . 1.167(4) ?
    N9 H9A . 0.9099 ?
    N9 H9B . 0.9099 ?
    N9 H9C . 0.9099 ?
    N10 C11 . 1.167(4) ?
    N11 C12 . 1.162(4) ?
    N12 C13 . 1.152(4) ?
    N13 C14 . 1.153(5) ?
    N14 H14A . 0.9100 ?
    N14 H14B . 0.9099 ?
    N14 H14C . 0.9101 ?
    N15 H15A . 0.9101 ?
    N15 H15B . 0.9099 ?
    N15 H15C . 0.9099 ?
    N16 C29 . 1.19(2) ?
    C1 C2 . 1.497(6) ?
    C1 H1A . 0.9900 ?
    C1 H1B . 0.9900 ?
    C2 H2C . 0.9900 ?
    C2 H2D . 0.9900 ?
    C3 C4 . 1.501(6) ?
    C3 H3C . 0.9900 ?
    C3 H3D . 0.9900 ?
    C4 H4A . 0.9900 ?
    C4 H4B . 0.9900 ?
    C5 C6 . 1.509(5) ?
    C5 H5C . 0.9900 ?
    C5 H5D . 0.9900 ?
    C6 H6C . 0.9900 ?
    C6 H6D . 0.9900 ?
    C7 C8 . 1.516(5) ?
    C7 H7A . 0.9900 ?
    C7 H7B . 0.9900 ?
    C8 H8A . 0.9900 ?
    C8 H8B . 0.9900 ?
    C15 H15D . 0.9800 ?
    C15 H15E . 0.9801 ?
    C15 H15F . 0.9800 ?
    C16 H16A . 0.9798 ?
    C16 H16B . 0.9800 ?
    C16 H16C . 0.9801 ?
    C17 H17A . 0.9800 ?
    C17 H17B . 0.9800 ?
    C17 H17C . 0.9800 ?
    C18 H18A . 0.9800 ?
    C18 H18B . 0.9800 ?
    C18 H18C . 0.9799 ?
    C19 H19A . 0.9798 ?
    C19 H19B . 0.9800 ?
    C19 H19C . 0.9800 ?
    C20 H20A . 0.9799 ?
    C20 H20B . 0.9800 ?
    C20 H20C . 0.9799 ?
    C21 H21A . 0.9800 ?
    C21 H21B . 0.9801 ?
    C21 H21C . 0.9799 ?
    C22 H22A . 0.9800 ?
    C22 H22B . 0.9801 ?
    C22 H22C . 0.9799 ?
    C23A H23A . 0.9800 ?
    C23A H23B . 0.9800 ?
    C23A H23C . 0.9801 ?
    C23A H23D . 1.1714 ?
    C24A H24A . 0.9798 ?
    C24A H24B . 0.9800 ?
    C24A H24C . 0.9800 ?
    C23B H23D . 0.9800 ?
    C23B H23E . 0.9801 ?
    C23B H23F . 0.9801 ?
    C24B H24D . 0.9798 ?
    C24B H24E . 0.9800 ?
    C24B H24F . 0.9801 ?
    C25 H25A . 0.9800 ?
    C25 H25B . 0.9800 ?
    C25 H25C . 0.9801 ?
    C26 H26A . 0.9800 ?
    C26 H26B . 0.9798 ?
    C26 H26C . 0.9801 ?
    C27A H27A . 0.9800 ?
    C27A H27B . 0.9801 ?
    C27A H27C . 0.9801 ?
    C27B H27D . 0.9799 ?
    C27B H27E . 0.9800 ?
    C27B H27F . 0.9801 ?
    C28 H28A . 0.9800 ?
    C28 H28B . 0.9800 ?
    C28 H28C . 0.9800 ?
    C28 H28D . 0.9603 ?
    C28 H28E . 0.9600 ?
    C28 H28F . 0.9601 ?
    O1W H1W . 0.8575 ?
    O1W H2W . 0.8710 ?
loop_
    _geom_angle_atom_site_label_1
    _geom_angle_atom_site_label_2
    _geom_angle_atom_site_label_3
    _geom_angle_site_symmetry_1
    _geom_angle_site_symmetry_3
    _geom_angle
    _geom_angle_publ_flag
    N1 Cu1 N4 . . 177.20(12) ?
    N1 Cu1 N2 . . 84.23(13) ?
    N4 Cu1 N2 . . 96.26(12) ?
    N1 Cu1 N3 . . 82.28(12) ?
    N4 Cu1 N3 . . 96.95(12) ?
    N2 Cu1 N3 . . 165.45(12) ?
    N1 Cu1 N5 . . 101.97(12) ?
    N4 Cu1 N5 . . 80.75(11) ?
    N2 Cu1 N5 . . 94.29(12) ?
    N3 Cu1 N5 . . 93.81(11) ?
    N1 Cu1 N6 . . 99.85(12) ?
    N4 Cu1 N6 . . 77.40(10) ?
    N2 Cu1 N6 . . 90.22(12) ?
    N3 Cu1 N6 . . 86.75(12) ?
    N5 Cu1 N6 . . 158.05(10) ?
    N8 Cr1 N8 3_666 . 180.00(11) ?
    N8 Cr1 N7 3_666 . 90.19(11) ?
    N8 Cr1 N7 . . 89.81(11) ?
    N8 Cr1 N7 3_666 3_666 89.81(11) ?
    N8 Cr1 N7 . 3_666 90.19(11) ?
    N7 Cr1 N7 . 3_666 180.00(14) ?
    N8 Cr1 N9 3_666 . 90.18(11) ?
    N8 Cr1 N9 . . 89.82(11) ?
    N7 Cr1 N9 . . 90.27(11) ?
    N7 Cr1 N9 3_666 . 89.73(11) ?
    N8 Cr1 N9 3_666 3_666 89.82(11) ?
    N8 Cr1 N9 . 3_666 90.18(11) ?
    N7 Cr1 N9 . 3_666 89.73(11) ?
    N7 Cr1 N9 3_666 3_666 90.27(11) ?
    N9 Cr1 N9 . 3_666 180.00(11) ?
    N13 Cr2 N12 . . 177.44(12) ?
    N13 Cr2 N10 . . 90.40(12) ?
    N12 Cr2 N10 . . 87.57(12) ?
    N13 Cr2 N11 . . 91.60(12) ?
    N12 Cr2 N11 . . 90.40(12) ?
    N10 Cr2 N11 . . 177.59(12) ?
    N13 Cr2 N14 . . 91.47(12) ?
    N12 Cr2 N14 . . 86.96(12) ?
    N10 Cr2 N14 . . 89.72(12) ?
    N11 Cr2 N14 . . 88.88(11) ?
    N13 Cr2 N15 . . 89.86(11) ?
    N12 Cr2 N15 . . 91.77(12) ?
    N10 Cr2 N15 . . 92.23(12) ?
    N11 Cr2 N15 . . 89.12(11) ?
    N14 Cr2 N15 . . 177.62(12) ?
    O1 S7 C16 . . 106.46(17) ?
    O1 S7 C15 . . 106.01(17) ?
    C16 S7 C15 . . 97.4(2) ?
    O2 S8 C18 . . 106.05(18) ?
    O2 S8 C17 . . 106.28(17) ?
    C18 S8 C17 . . 97.8(2) ?
    O3 S9 C19 . . 106.2(2) ?
    O3 S9 C20 . . 105.6(2) ?
    C19 S9 C20 . . 99.9(4) ?
    O4 S10 C22 . . 107.0(3) ?
    O4 S10 C21 . . 105.6(3) ?
    C22 S10 C21 . . 97.3(3) ?
    O5 S11 C24A . . 105.8(3) ?
    O5 S11 C23A . . 104.2(2) ?
    C24A S11 C23A . . 101.2(5) ?
    O5 S11 C24B . . 105.2(5) ?
    O5 S11 C23B . . 104.2(5) ?
    C24B S11 C23B . . 90.7(7) ?
    O6 S12 C25 . . 104.4(2) ?
    O6 S12 C26 . . 105.3(2) ?
    C25 S12 C26 . . 98.0(3) ?
    O7 S13A C27A . . 100.8(5) ?
    O7 S13A C28 . . 105.9(3) ?
    C27A S13A C28 . . 92.2(5) ?
    O7 S13B C28 . . 100.9(4) ?
    O7 S13B C27B . . 89.7(6) ?
    C28 S13B C27B . . 81.4(7) ?
    C3 N1 C1 . . 117.3(3) ?
    C3 N1 Cu1 . . 107.9(2) ?
    C1 N1 Cu1 . . 107.2(2) ?
    C3 N1 H1N . . 106.6 ?
    C1 N1 H1N . . 106.0 ?
    Cu1 N1 H1N . . 111.8 ?
    C2 N2 Cu1 . . 107.2(2) ?
    C2 N2 H2A . . 110.3 ?
    Cu1 N2 H2A . . 110.3 ?
    C2 N2 H2B . . 110.3 ?
    Cu1 N2 H2B . . 110.3 ?
    H2A N2 H2B . . 108.5 ?
    C4 N3 Cu1 . . 109.5(2) ?
    C4 N3 H3A . . 109.8 ?
    Cu1 N3 H3A . . 109.8 ?
    C4 N3 H3B . . 109.8 ?
    Cu1 N3 H3B . . 109.8 ?
    H3A N3 H3B . . 108.2 ?
    C7 N4 C5 . . 113.7(3) ?
    C7 N4 Cu1 . . 113.3(2) ?
    C5 N4 Cu1 . . 108.8(2) ?
    C7 N4 H4N . . 107.6 ?
    C5 N4 H4N . . 102.6 ?
    Cu1 N4 H4N . . 110.2 ?
    C6 N5 Cu1 . . 105.4(2) ?
    C6 N5 H5A . . 110.7 ?
    Cu1 N5 H5A . . 110.7 ?
    C6 N5 H5B . . 110.7 ?
    Cu1 N5 H5B . . 110.7 ?
    H5A N5 H5B . . 108.8 ?
    C8 N6 Cu1 . . 100.4(2) ?
    C8 N6 H6A . . 111.7 ?
    Cu1 N6 H6A . . 111.7 ?
    C8 N6 H6B . . 111.7 ?
    Cu1 N6 H6B . . 111.7 ?
    H6A N6 H6B . . 109.5 ?
    C9 N7 Cr1 . . 172.5(3) ?
    C10 N8 Cr1 . . 177.7(3) ?
    Cr1 N9 H9A . . 109.4 ?
    Cr1 N9 H9B . . 109.5 ?
    H9A N9 H9B . . 109.5 ?
    Cr1 N9 H9C . . 109.5 ?
    H9A N9 H9C . . 109.5 ?
    H9B N9 H9C . . 109.5 ?
    C11 N10 Cr2 . . 171.6(3) ?
    C12 N11 Cr2 . . 176.6(3) ?
    C13 N12 Cr2 . . 164.3(3) ?
    C14 N13 Cr2 . . 176.6(3) ?
    Cr2 N14 H14A . . 109.5 ?
    Cr2 N14 H14B . . 109.4 ?
    H14A N14 H14B . . 109.5 ?
    Cr2 N14 H14C . . 109.5 ?
    H14A N14 H14C . . 109.5 ?
    H14B N14 H14C . . 109.5 ?
    Cr2 N15 H15A . . 109.5 ?
    Cr2 N15 H15B . . 109.5 ?
    H15A N15 H15B . . 109.5 ?
    Cr2 N15 H15C . . 109.4 ?
    H15A N15 H15C . . 109.5 ?
    H15B N15 H15C . . 109.5 ?
    S14 N16 C29 3_676 . 69(3) ?
    S14 N16 C29 3_676 3_676 57(2) ?
    C29 N16 C29 . 3_676 13.6(12) ?
    N1 C1 C2 . . 107.9(3) ?
    N1 C1 H1A . . 110.1 ?
    C2 C1 H1A . . 110.1 ?
    N1 C1 H1B . . 110.1 ?
    C2 C1 H1B . . 110.1 ?
    H1A C1 H1B . . 108.4 ?
    N2 C2 C1 . . 108.7(3) ?
    N2 C2 H2C . . 109.9 ?
    C1 C2 H2C . . 109.9 ?
    N2 C2 H2D . . 109.9 ?
    C1 C2 H2D . . 109.9 ?
    H2C C2 H2D . . 108.3 ?
    N1 C3 C4 . . 108.5(3) ?
    N1 C3 H3C . . 110.0 ?
    C4 C3 H3C . . 110.0 ?
    N1 C3 H3D . . 110.0 ?
    C4 C3 H3D . . 110.0 ?
    H3C C3 H3D . . 108.4 ?
    N3 C4 C3 . . 108.1(3) ?
    N3 C4 H4A . . 110.1 ?
    C3 C4 H4A . . 110.1 ?
    N3 C4 H4B . . 110.1 ?
    C3 C4 H4B . . 110.1 ?
    H4A C4 H4B . . 108.4 ?
    N4 C5 C6 . . 108.7(3) ?
    N4 C5 H5C . . 110.0 ?
    C6 C5 H5C . . 110.0 ?
    N4 C5 H5D . . 109.9 ?
    C6 C5 H5D . . 109.9 ?
    H5C C5 H5D . . 108.3 ?
    N5 C6 C5 . . 110.7(3) ?
    N5 C6 H6C . . 109.5 ?
    C5 C6 H6C . . 109.5 ?
    N5 C6 H6D . . 109.5 ?
    C5 C6 H6D . . 109.5 ?
    H6C C6 H6D . . 108.1 ?
    N4 C7 C8 . . 109.9(3) ?
    N4 C7 H7A . . 109.7 ?
    C8 C7 H7A . . 109.7 ?
    N4 C7 H7B . . 109.7 ?
    C8 C7 H7B . . 109.7 ?
    H7A C7 H7B . . 108.2 ?
    N6 C8 C7 . . 110.6(3) ?
    N6 C8 H8A . . 109.5 ?
    C7 C8 H8A . . 109.5 ?
    N6 C8 H8B . . 109.5 ?
    C7 C8 H8B . . 109.5 ?
    H8A C8 H8B . . 108.1 ?
    N7 C9 S1 . . 179.1(4) ?
    N8 C10 S2 . . 178.8(3) ?
    N10 C11 S3 . . 178.2(3) ?
    N11 C12 S4 . . 179.5(4) ?
    N12 C13 S5 . . 178.7(3) ?
    N13 C14 S6 . . 178.8(4) ?
    S7 C15 H15D . . 109.6 ?
    S7 C15 H15E . . 109.5 ?
    H15D C15 H15E . . 109.5 ?
    S7 C15 H15F . . 109.3 ?
    H15D C15 H15F . . 109.5 ?
    H15E C15 H15F . . 109.5 ?
    S7 C16 H16A . . 109.5 ?
    S7 C16 H16B . . 109.5 ?
    H16A C16 H16B . . 109.5 ?
    S7 C16 H16C . . 109.5 ?
    H16A C16 H16C . . 109.5 ?
    H16B C16 H16C . . 109.5 ?
    S8 C17 H17A . . 109.4 ?
    S8 C17 H17B . . 109.5 ?
    H17A C17 H17B . . 109.5 ?
    S8 C17 H17C . . 109.5 ?
    H17A C17 H17C . . 109.5 ?
    H17B C17 H17C . . 109.5 ?
    S8 C18 H18A . . 109.4 ?
    S8 C18 H18B . . 109.5 ?
    H18A C18 H18B . . 109.5 ?
    S8 C18 H18C . . 109.5 ?
    H18A C18 H18C . . 109.5 ?
    H18B C18 H18C . . 109.5 ?
    S9 C19 H19A . . 109.3 ?
    S9 C19 H19B . . 109.5 ?
    H19A C19 H19B . . 109.5 ?
    S9 C19 H19C . . 109.6 ?
    H19A C19 H19C . . 109.5 ?
    H19B C19 H19C . . 109.5 ?
    S9 C20 H20A . . 109.5 ?
    S9 C20 H20B . . 109.3 ?
    H20A C20 H20B . . 109.5 ?
    S9 C20 H20C . . 109.6 ?
    H20A C20 H20C . . 109.5 ?
    H20B C20 H20C . . 109.5 ?
    S10 C21 H21A . . 109.7 ?
    S10 C21 H21B . . 109.4 ?
    H21A C21 H21B . . 109.5 ?
    S10 C21 H21C . . 109.3 ?
    H21A C21 H21C . . 109.5 ?
    H21B C21 H21C . . 109.5 ?
    S10 C22 H22A . . 109.4 ?
    S10 C22 H22B . . 109.4 ?
    H22A C22 H22B . . 109.5 ?
    S10 C22 H22C . . 109.5 ?
    H22A C22 H22C . . 109.5 ?
    H22B C22 H22C . . 109.5 ?
    S11 C23A H23A . . 109.0 ?
    S11 C23A H23B . . 109.5 ?
    H23A C23A H23B . . 109.5 ?
    S11 C23A H23C . . 109.9 ?
    H23A C23A H23C . . 109.5 ?
    H23B C23A H23C . . 109.5 ?
    S11 C23A H23D . . 105.4 ?
    S11 C24A H24A . . 109.1 ?
    S11 C24A H24B . . 110.0 ?
    H24A C24A H24B . . 109.5 ?
    S11 C24A H24C . . 109.3 ?
    H24A C24A H24C . . 109.5 ?
    H24B C24A H24C . . 109.5 ?
    S11 C23B H23D . . 107.8 ?
    S11 C23B H23E . . 109.9 ?
    H23D C23B H23E . . 109.5 ?
    S11 C23B H23F . . 110.7 ?
    H23D C23B H23F . . 109.5 ?
    H23E C23B H23F . . 109.5 ?
    S11 C24B H24D . . 108.8 ?
    S11 C24B H24E . . 110.2 ?
    H24D C24B H24E . . 109.5 ?
    S11 C24B H24F . . 109.4 ?
    H24D C24B H24F . . 109.5 ?
    H24E C24B H24F . . 109.5 ?
    S12 C25 H25A . . 109.4 ?
    S12 C25 H25B . . 109.7 ?
    H25A C25 H25B . . 109.5 ?
    S12 C25 H25C . . 109.3 ?
    H25A C25 H25C . . 109.5 ?
    H25B C25 H25C . . 109.5 ?
    S12 C26 H26A . . 109.5 ?
    S12 C26 H26B . . 109.3 ?
    H26A C26 H26B . . 109.5 ?
    S12 C26 H26C . . 109.6 ?
    H26A C26 H26C . . 109.5 ?
    H26B C26 H26C . . 109.5 ?
    S13A C27A H27A . . 109.5 ?
    S13A C27A H27B . . 109.6 ?
    H27A C27A H27B . . 109.5 ?
    S13A C27A H27C . . 109.3 ?
    H27A C27A H27C . . 109.5 ?
    H27B C27A H27C . . 109.5 ?
    S13B C27B H27D . . 109.6 ?
    S13B C27B H27E . . 109.0 ?
    H27D C27B H27E . . 109.5 ?
    S13B C27B H27F . . 109.8 ?
    H27D C27B H27F . . 109.5 ?
    H27E C27B H27F . . 109.5 ?
    S13A C28 H28A . . 109.5 ?
    S13A C28 H28B . . 109.5 ?
    H28A C28 H28B . . 109.5 ?
    S13A C28 H28C . . 109.5 ?
    H28A C28 H28C . . 109.5 ?
    H28B C28 H28C . . 109.5 ?
    S13B C28 H28E . . 110.4 ?
    H28D C28 H28E . . 109.5 ?
    H28D C28 H28F . . 109.5 ?
    H28E C28 H28F . . 109.5 ?
    N16 C29 S14 . . 170.5(19) ?
    H1W O1W H2W . . 105.4 ?
loop_
    _geom_hbond_atom_site_label_D
    _geom_hbond_atom_site_label_H
    _geom_hbond_atom_site_label_A
    _geom_hbond_site_symmetry_A
    _geom_hbond_distance_DH
    _geom_hbond_distance_HA
    _geom_hbond_distance_DA
    _geom_hbond_angle_DHA
    O1W H1W N16 . 0.86 2.02 2.83(3) 157
    N1 H1N O2 . 0.97 2.10 3.029(4) 158
    N2 H2A O5 . 0.92 2.26 3.083(4) 149
    N2 H2B O1W . 0.92 2.09 2.919(10) 150
    N4 H4N O7 . 0.99 1.96 2.928(4) 167
    N5 H5A O5 . 0.92 2.24 2.996(4) 140
    N6 H6B S14 3_676 0.92 2.62 3.539(6) 174
    N9 H9A O1 . 0.91 2.16 3.049(3) 165
    N9 H9B O6 . 0.91 2.02 2.881(4) 157
    N9 H9C O3 . 0.91 2.23 3.093(4) 157
    N14 H14A O3 . 0.91 2.19 3.001(4) 148
    N14 H14B O6 . 0.91 1.96 2.853(4) 169
    N14 H14C O1 . 0.91 2.18 3.066(4) 166
    N15 H15A O4 . 0.91 2.12 3.023(4) 175
    N15 H15B O5 . 0.91 2.06 2.965(4) 173
    N15 H15C O2 . 0.91 2.09 2.992(4) 172
    O1W H1W N16 . 0.86 2.02 2.83(3) 157
    N3 H3A S4 2_556 0.92 2.67 3.518(3) 154
    N5 H5B S1 4_576 0.92 2.66 3.529(3) 158
    O1W H2W S6 4_575 0.87 2.77 3.523(11) 145
    N6 H6A S4 2_556 0.92 2.80 3.686(4) 161
data_global
_journal_date_recd_electronic     2011-06-15
_journal_date_accepted     2011-06-30
_journal_name_full     'Acta Crystallographica, Section E'
_journal_year     2011
_journal_volume     67
_journal_issue      8
_journal_page_first     m1023
_journal_page_last     m1024
_journal_paper_category     QM
_journal_coeditor_code     BR2170
_publ_contact_author_name     'Julia A. Rusanova'
_publ_contact_author_address
;
Taras Shevchenko National University of Kyiv,
Department of Inorganic Chemistry,
Volodymyrska str. 64, Kyiv 01033,
Ukraine
;
_publ_contact_author_email     'rusanova_j@yahoo.com'
_publ_contact_author_fax     ?
_publ_contact_author_phone     '+380 44 235 43 71'
_publ_section_title
;\
Bis[<i>N</i>-(2-aminoethyl)ethane-1,2-diamine-\k^3^<i>N</i>,<i>N</i>',\
<i>N</i>'']copper(II)
tris[diamminetetrakis(thiocyanato-\k<i>N</i>)chromate(III)] thiocyanate
dimethyl sulfoxide tetradecasolvate monohydrate
;
loop_
    _publ_author_name
    _publ_author_footnote
    _publ_author_address
    'Nikitina, Vitalina M.' .
;
Taras Shevchenko National University of Kyiv,
Department of Inorganic Chemistry,
Volodymyrska str. 64, Kyiv 01033,
Ukraine
;
    'Nesterova, Oksana V.' .
;
Taras Shevchenko National University of Kyiv,
Department of Inorganic Chemistry,
Volodymyrska str. 64, Kyiv 01033,
Ukraine
;
    'Zubatyuk, Roman I.' .
;
Institute for Scintillation Materials,
"Institute for Single Crystals",
National Academy of Sciences of Ukraine,
Lenina ave. 60, Kharkov 61001,
Ukraine
;
    'Shishkin, Oleg V.' .
;
Institute for Scintillation Materials,
"Institute for Single Crystals",
National Academy of Sciences of Ukraine,
Lenina ave. 60, Kharkov 61001,
Ukraine
;
    'Rusanova, Julia A.' .
;
Taras Shevchenko National University of Kyiv,
Department of Inorganic Chemistry,
Volodymyrska str. 64, Kyiv 01033,
Ukraine
;
