# Supplementary material for: Bis[N-(2-amino­eth­yl)ethane-1,2-diamine-κ3 N,N′,N′′]copper(II) tris­[diamminetetra­kis­(thio­cyanato-κN)chromate(III)] thio­cyanate dimethyl sulfoxide tetra­deca­solvate monohydrate
Source: Acta Crystallogr Sect E Struct Rep Online. 2011 Jul 6;67(Pt 8):m1023–4. doi: 10.1107/S1600536811025980 (PMC3212117; doi:10.1107/S1600536811025980)
Supplement: Supplementary file 2 [file e-67-m1023-Isup2.hkl]

# 
# h,k,l, Fc-squared, Fo-squared, sigma(Fo-squared) and status flag 
# 
data_I
_shelx_title ' KOKO264LT              R   0.09' 
_shelx_refln_list_code          4 
_shelx_F_calc_maximum      481.53 
_exptl_crystal_F_000      2794.00 
_reflns_d_resolution_high  0.7696 
 
loop_ 
 _symmetry_equiv_pos_as_xyz 
 'x, y, z' 
 '-x+1/2, y+1/2, -z+1/2' 
 '-x, -y, -z' 
 'x-1/2, -y-1/2, z-1/2' 
 
_cell_length_a    11.9110 
_cell_length_b    26.5332 
_cell_length_c    20.2756 
_cell_angle_alpha  90.000 
_cell_angle_beta   91.256 
_cell_angle_gamma  90.000 
 
_shelx_F_squared_multiplier     1.000 
 
loop_ 
 _refln_index_h 
 _refln_index_k 
 _refln_index_l 
 _refln_F_squared_calc 
 _refln_F_squared_meas 
 _refln_F_squared_sigma 
 _refln_observed_status 
   2   0   0    11073.29    11894.71     74.99 o 
   4   0   0    14424.57    13903.85    123.98 o 
   6   0   0    43045.80    41831.59    544.96 o 
   8   0   0      762.10      690.91    106.05 o 
  10   0   0    10615.34    10819.18    216.82 o 
  12   0   0        8.93      -45.96    588.60 o 
  14   0   0     1787.01     2153.11    335.76 o 
   2   1   0     4157.88     3577.34    265.94 o 
   3   1   0      247.43      307.01     48.27 o 
   4   1   0      577.74      909.10     70.84 o 
   5   1   0      927.04      872.96     54.54 o 
   6   1   0     2882.04     2687.80     67.36 o 
   7   1   0       69.94       47.68     59.60 o 
   8   1   0     1882.03     2062.79     87.27 o 
   9   1   0     1314.69     1500.37     87.42 o 
  10   1   0     1442.91     1594.86    122.45 o 
  11   1   0       16.08      219.93    277.71 o 
  12   1   0       15.53      124.95    260.18 o 
  13   1   0      441.50      605.09    189.55 o 
  14   1   0      123.68      345.06    213.20 o 
  15   1   0      127.38      107.36    213.41 o 
   2   2   0     9771.15    10783.67    149.87 o 
   3   2   0    29404.09    29786.51    156.20 o 
   4   2   0    27337.50    29401.88    138.98 o 
   5   2   0    11917.72    11681.61    111.17 o 
   6   2   0      207.32      130.21     76.76 o 
   7   2   0     3325.90     3507.48    102.21 o 
   8   2   0        1.91       28.92     55.20 o 
   9   2   0      261.19      246.11     82.83 o 
  10   2   0    23279.94    23723.50    308.70 o 
  11   2   0      496.18      594.86    182.76 o 
  12   2   0      645.35      728.26    175.02 o 
  13   2   0     2162.71     1926.46    239.72 o 
  14   2   0     2297.17     2467.03    244.17 o 
  15   2   0       54.03       68.96    180.84 o 
   1   3   0       67.71       76.88     25.44 o 
   2   3   0     9127.27    10950.81    114.20 o 
   3   3   0      587.57      470.56     64.19 o 
   4   3   0     9977.13    11873.07    148.52 o 
   5   3   0     5575.84     4929.77    101.68 o 
   6   3   0      280.43      173.36     98.75 o 
   7   3   0     3905.40     3941.99    191.72 o 
   8   3   0      859.15      997.10    103.31 o 
   9   3   0       63.69      -41.54     41.54 o 
  10   3   0     1124.26     1339.09    115.83 o 
  11   3   0      920.39      861.41    176.87 o 
  12   3   0       11.90       44.39    278.22 o 
  13   3   0     1456.77     1853.70    212.92 o 
  14   3   0      681.37      824.93    209.19 o 
  15   3   0      698.10     1110.72    386.50 o 
   0   4   0     5065.68     4847.34   2680.04 o 
   1   4   0    68394.69    73921.53    639.44 o 
   2   4   0     5931.38     5909.83     84.03 o 
   3   4   0    11402.62    11480.51    134.51 o 
   4   4   0     1990.88     1895.83     68.83 o 
   5   4   0     8990.09     8174.03    119.17 o 
   6   4   0      161.52       89.51     91.71 o 
   7   4   0    20262.63    18585.02    244.24 o 
   8   4   0      859.92      968.75    161.18 o 
   9   4   0      294.95      151.64    135.64 o 
  10   4   0     2559.85     2567.38    131.11 o 
  11   4   0      253.20      140.05    183.05 o 
  12   4   0     2002.44     1732.56    210.49 o 
  13   4   0     2258.49     2124.80    220.35 o 
  14   4   0      130.22      404.47    220.40 o 
  15   4   0      839.28      790.72    231.02 o 
   1   5   0    36951.73    39428.83    201.26 o 
   2   5   0     3148.67     3134.05    107.83 o 
   3   5   0    10110.49    10642.02    143.01 o 
   4   5   0     2784.18     3276.59    109.76 o 
   5   5   0     9023.64     8700.32    122.28 o 
   6   5   0     4974.20     5074.75    135.23 o 
   7   5   0     9538.45    10475.92    158.15 o 
   8   5   0      297.54      131.65    162.96 o 
   9   5   0      451.82      515.71    178.57 o 
  10   5   0       92.28      178.53    113.90 o 
  11   5   0      737.60      707.65    188.76 o 
  12   5   0     2094.71     2647.08    217.30 o 
  13   5   0     3104.57     2908.81    234.90 o 
  14   5   0      576.43      674.58    223.29 o 
  15   5   0      375.46      398.67    228.57 o 
   0   6   0    20956.10    16293.65   8062.59 o 
   1   6   0    15031.48    17515.90    109.52 o 
   2   6   0   107132.36   113256.58    889.08 o 
   3   6   0     2762.07     2205.27    108.50 o 
   4   6   0    17867.03    18931.43    251.04 o 
   5   6   0       12.41       -9.71     59.17 o 
   6   6   0     7252.98     6430.19    139.08 o 
   7   6   0     2127.17     2463.08    120.55 o 
   8   6   0     1090.38     1028.46    125.62 o 
   9   6   0    12028.97    11527.62    238.57 o 
  10   6   0       70.77       38.89    115.03 o 
  11   6   0     1083.40      898.61    174.12 o 
  12   6   0     3141.65     3027.92    207.87 o 
  13   6   0     6240.41     7326.50    267.50 o 
  14   6   0      257.92      559.08    213.84 o 
  15   6   0      759.66      983.30    257.01 o 
   1   7   0     2166.61     2435.41     68.94 o 
   2   7   0      462.96      771.89    108.28 o 
   3   7   0      455.87      804.94    109.72 o 
   4   7   0     3730.57     3501.53    157.58 o 
   5   7   0     2188.65     1768.40    165.61 o 
   6   7   0      401.52      542.15    101.51 o 
   7   7   0     7060.14     7474.57    148.03 o 
   8   7   0     3963.63     4066.93    146.47 o 
   9   7   0        4.14      256.04    240.55 o 
  10   7   0     4569.56     4768.12    214.51 o 
  11   7   0      140.16      192.58    234.14 o 
  12   7   0        3.89       -6.21    167.03 o 
  13   7   0      679.11      642.40    196.79 o 
  14   7   0       28.51       31.43    281.15 o 
  15   7   0      252.24      138.60    348.32 o 
   0   8   0    95452.07   100190.05   1678.43 o 
   1   8   0     1584.03     1334.42     75.03 o 
   2   8   0     1705.74     1353.80     87.02 o 
   3   8   0     3525.64     3462.67     81.40 o 
   4   8   0    10296.59    10338.89    168.03 o 
   5   8   0    10587.57    11094.95    228.94 o 
   6   8   0     7611.56     7158.63    216.14 o 
   7   8   0       96.57       57.11     66.58 o 
   8   8   0     7752.71     7375.38    163.42 o 
   9   8   0      190.81      206.58    137.65 o 
  10   8   0     3807.50     3355.52    213.94 o 
  11   8   0      640.11      678.39    173.66 o 
  12   8   0     3093.08     3319.35    222.45 o 
  14   8   0     1020.84      980.37    328.46 o 
  15   8   0       90.49      113.38    342.34 o 
   1   9   0      451.00      550.95     71.19 o 
   2   9   0     3549.90     3336.41     71.90 o 
   3   9   0     2478.97     2479.03    132.97 o 
   4   9   0    17831.28    16683.04    451.85 o 
   5   9   0    27493.40    29068.19    342.32 o 
   6   9   0     1322.43     1414.86    167.64 o 
   7   9   0     2309.61     2495.19    149.34 o 
   8   9   0     9823.45    10176.04    212.34 o 
   9   9   0     1459.04     1421.33    156.87 o 
  10   9   0      313.68      287.34    165.11 o 
  12   9   0      167.27      339.50    283.21 o 
  13   9   0     1954.31     2236.88    327.65 o 
  14   9   0      396.58      429.90    325.50 o 
   0  10   0     9709.11    11651.57    203.86 o 
   1  10   0     7400.07     7384.23    139.73 o 
   2  10   0     8621.43     8652.26    146.33 o 
   3  10   0     3424.44     2932.40    117.95 o 
   4  10   0     2743.01     2725.97    125.94 o 
   5  10   0      520.80      429.65    165.86 o 
   6  10   0    26605.49    25696.74    372.70 o 
   7  10   0      932.10      870.91    144.70 o 
   8  10   0      276.93      281.98    153.44 o 
   9  10   0     3028.53     3199.63    185.14 o 
  10  10   0      772.06      609.98    157.86 o 
  11  10   0     4556.78     4582.35    311.19 o 
  12  10   0     7055.69     7344.98    349.45 o 
  13  10   0      173.23      287.31    295.85 o 
   1  11   0        8.78       55.86     65.73 o 
   2  11   0      522.16      483.36     61.99 o 
   3  11   0    23806.30    25359.71    190.18 o 
   4  11   0     1957.77     1767.57    120.17 o 
   5  11   0     9891.24     9384.61    340.31 o 
   6  11   0       35.94       31.17    122.55 o 
   7  11   0       99.41      113.82    207.75 o 
   8  11   0      987.38     1002.44    152.61 o 
   9  11   0      161.81      251.78    166.45 o 
  10  11   0      367.40      522.48    160.63 o 
  11  11   0     4094.76     4398.93    213.76 o 
  12  11   0     2238.41     2286.75    285.48 o 
  13  11   0     1066.72     1147.23    290.60 o 
  14  11   0     1213.00      902.60    330.64 o 
   0  12   0     5427.21     5104.88    172.55 o 
   1  12   0      117.84      327.81     77.50 o 
   2  12   0       14.30      132.14     71.39 o 
   3  12   0    26700.69    27272.86    204.70 o 
   4  12   0     6233.51     5984.35    231.03 o 
   5  12   0      418.85      415.26    165.34 o 
   6  12   0      237.34      227.77    175.33 o 
   7  12   0    34503.45    33757.13    457.36 o 
   8  12   0     1652.29     1779.54    159.49 o 
   9  12   0     5945.84     6176.97    203.59 o 
  10  12   0     1327.79     1300.88    168.45 o 
  11  12   0       91.57      233.01    163.83 o 
  12  12   0       13.71       82.79    276.12 o 
  13  12   0       31.73      112.42    262.58 o 
  14  12   0      433.24      461.79    327.33 o 
   1  13   0    14111.21    13490.56    134.94 o 
   2  13   0      719.37      866.10     86.73 o 
   3  13   0    34925.24    34918.98    232.44 o 
   4  13   0     6785.30     6551.67    150.50 o 
   5  13   0     2461.75     2630.15    166.39 o 
   6  13   0       67.77       69.32    176.54 o 
   7  13   0     3121.95     3146.27    251.28 o 
   8  13   0       25.10       74.44    180.15 o 
   9  13   0     5622.87     5288.25    208.25 o 
  10  13   0      111.66      206.74    166.96 o 
  11  13   0       44.75       87.05    163.16 o 
  12  13   0      420.05      587.87    287.71 o 
  13  13   0       79.15      177.53    267.94 o 
  14  13   0      774.03      870.91    342.18 o 
   0  14   0    16625.87    17380.59    290.34 o 
   1  14   0        2.90      156.68     82.93 o 
   2  14   0     2032.09     2335.51     91.49 o 
   3  14   0    10007.82    10062.55    153.40 o 
   4  14   0     7670.81     7866.90    156.90 o 
   5  14   0     1032.40     1052.26    169.38 o 
   6  14   0     5794.93     5341.21    271.71 o 
   7  14   0     1052.67      921.04    234.85 o 
   8  14   0      761.09      483.61    234.42 o 
   9  14   0     3931.80     4048.08    336.21 o 
  10  14   0     1455.45     1519.32    187.07 o 
  11  14   0      323.11      302.09    181.28 o 
  12  14   0      475.09      584.15    189.10 o 
  13  14   0     1150.69     1202.87    295.08 o 
  14  14   0      113.71       91.42   3698.10 o 
   1  15   0    19011.26    18393.31    281.96 o 
   2  15   0     8718.21     8315.24    126.48 o 
   3  15   0    32194.55    31981.10    246.94 o 
   4  15   0     9674.85     9443.33    175.65 o 
   5  15   0     8618.16     8498.85    180.82 o 
   6  15   0      302.92      284.00    190.84 o 
   7  15   0    12677.11    12061.68    328.27 o 
   8  15   0      505.72      612.81    234.84 o 
   9  15   0      447.07      429.67    155.59 o 
  10  15   0     1983.41     1685.32    180.35 o 
  11  15   0      799.18      945.27    186.59 o 
  12  15   0     2103.87     2384.83    213.00 o 
  13  15   0      918.95     1099.50    299.94 o 
   0  16   0    14278.23    13638.06    295.40 o 
   1  16   0       20.41      226.97    113.07 o 
   2  16   0      168.49      261.55     96.32 o 
   3  16   0     3794.63     3381.41    140.54 o 
   4  16   0     2716.07     2425.84    155.21 o 
   5  16   0      535.65      446.39    140.77 o 
   6  16   0       19.08      -75.65    152.07 o 
   7  16   0      111.58        5.91    236.51 o 
   8  16   0       11.87      -17.07    184.19 o 
   9  16   0      672.60      733.59    176.82 o 
  10  16   0     2416.18     2912.95    224.61 o 
  11  16   0      115.73       72.21    184.31 o 
  12  16   0      119.21      154.56    187.78 o 
  13  16   0       87.70      168.57    288.39 o 
   1  17   0     3896.17     4374.62    154.02 o 
   2  17   0     1102.85     1166.83    106.09 o 
   3  17   0     4469.55     4486.02    156.72 o 
   4  17   0     8888.13     7984.05    317.45 o 
   5  17   0     6217.23     6157.66    188.49 o 
   6  17   0     6882.63     6584.42    210.52 o 
   7  17   0     6342.57     6370.83    246.94 o 
   8  17   0     5042.93     6158.00    291.32 o 
   9  17   0      420.61      631.26    177.60 o 
  10  17   0       73.50      427.24    235.20 o 
  11  17   0       44.71      159.74    179.35 o 
  12  17   0      293.83      217.22    203.45 o 
  13  17   0     6728.28     7643.12    283.87 o 
   0  18   0       17.00        5.37     22.55 o 
   1  18   0     3976.18     4442.47    149.08 o 
   2  18   0     1097.46     1051.40    118.42 o 
   3  18   0     1788.44     1559.24    136.81 o 
   4  18   0      753.48      774.22    154.58 o 
   5  18   0     3752.53     2921.13    163.45 o 
   6  18   0     1722.83     1592.53    193.02 o 
   7  18   0       13.09       76.78    226.77 o 
   8  18   0      195.77      196.71    171.29 o 
   9  18   0     6337.89     6034.35    309.16 o 
  10  18   0     1927.93     1644.82    182.75 o 
  11  18   0      213.73      367.57    189.73 o 
  12  18   0      728.04      874.46    213.67 o 
  13  18   0      640.99      868.28    235.35 o 
   1  19   0     2591.83     2649.75    134.91 o 
   2  19   0     4120.77     4302.95    131.83 o 
   3  19   0    10833.56    10481.59    190.49 o 
   4  19   0      711.54      741.65    170.78 o 
   5  19   0     3804.59     3765.79    162.04 o 
   6  19   0        6.26      104.58    259.07 o 
   7  19   0      289.93      244.71    179.76 o 
   8  19   0     2706.03     2592.42    204.21 o 
   9  19   0      424.04      716.16    183.22 o 
  10  19   0      252.36      174.60    150.31 o 
  11  19   0     1414.86     1510.44    209.27 o 
  12  19   0      416.52      279.88    203.34 o 
   0  20   0     6809.14     6308.27    286.49 o 
   1  20   0      130.22      195.24    127.39 o 
   2  20   0      282.36      528.94    158.85 o 
   3  20   0     2856.99     3116.64    173.34 o 
   4  20   0    10157.56     9307.55    204.33 o 
   5  20   0     5613.41     5368.28    174.21 o 
   6  20   0     1147.22      827.47    173.28 o 
   7  20   0     6615.58     6526.63    229.24 o 
   8  20   0        4.77       -4.00     36.86 o 
   9  20   0     1782.91     1877.78    236.54 o 
  10  20   0      219.05      197.35    145.74 o 
  11  20   0      135.91       67.52    174.13 o 
  12  20   0      206.95      112.22    129.79 o 
   1  21   0    10985.93    10758.20    183.84 o 
   2  21   0       35.79      286.59    329.81 o 
   3  21   0     1379.71     1292.78    151.39 o 
   4  21   0      913.81      704.40    155.44 o 
   5  21   0      296.64      383.04    165.83 o 
   6  21   0     1010.60      928.77    192.39 o 
   7  21   0     1042.87     1072.37    181.92 o 
   8  21   0      557.40      393.91    176.16 o 
   9  21   0      104.50      284.15    193.00 o 
  10  21   0        2.09       58.69     83.23 o 
  11  21   0       31.95       76.52    156.04 o 
  12  21   0     3368.45     4012.40    222.87 o 
   0  22   0     2586.84     3127.83    434.75 o 
   1  22   0      103.36      175.42    127.36 o 
   2  22   0     2581.75     2926.26    147.40 o 
   3  22   0     1681.44     1720.13    144.27 o 
   4  22   0     2503.32     2626.54    192.54 o 
   5  22   0     2435.71     2431.76    166.39 o 
   6  22   0     1505.24     1795.04    160.03 o 
   7  22   0      399.10      297.40    195.50 o 
   8  22   0      678.08      370.33    204.06 o 
   9  22   0     1404.33     1018.31    206.77 o 
  10  22   0      580.71      956.43    165.74 o 
  11  22   0      612.38      445.12    185.08 o 
   1  23   0      532.60      542.46    135.07 o 
   2  23   0     2475.54     2300.74    344.57 o 
   3  23   0      327.70      154.62    143.25 o 
   4  23   0      435.49      540.11    185.43 o 
   5  23   0      298.45      228.64    146.10 o 
   6  23   0     2718.03     2833.82    236.13 o 
   7  23   0     1820.36     1779.47    190.10 o 
   8  23   0        1.12      -85.55    348.15 o 
   9  23   0     8459.70     8872.21    287.97 o 
  10  23   0      237.39      261.95    174.14 o 
  11  23   0      919.72      838.93    178.73 o 
   0  24   0     1430.50     1602.98    282.04 o 
   1  24   0       49.85      283.09    176.85 o 
   2  24   0     2132.17     2057.91    222.72 o 
   3  24   0        8.41      -13.56     29.43 o 
   4  24   0      302.67      145.97    149.93 o 
   5  24   0      347.83      382.99    158.85 o 
   6  24   0      234.72       36.57    150.86 o 
   7  24   0       61.26      142.85    202.52 o 
   8  24   0      165.92      309.48    198.14 o 
   9  24   0      750.64      804.87    209.20 o 
  10  24   0     1014.81      872.21    232.66 o 
  11  24   0      164.08      255.05    373.96 o 
   1  25   0    12091.67    12391.39    266.58 o 
   2  25   0        0.91       38.31     85.14 o 
   3  25   0       68.64      145.84    201.26 o 
   4  25   0       55.56       99.10    273.34 o 
   5  25   0    10806.42    11464.42    233.50 o 
   6  25   0      268.08       10.18     84.47 o 
   7  25   0        2.03      123.79    184.08 o 
   8  25   0     4161.77     4669.00    248.52 o 
   9  25   0      301.02      218.99    205.72 o 
  10  25   0        1.88        0.21      0.89 o 
   0  26   0     1133.53     1032.45    248.01 o 
   1  26   0        2.89      338.08    152.93 o 
   2  26   0       14.30       64.53    223.06 o 
   3  26   0      144.14      133.73    182.62 o 
   4  26   0      137.05       -0.76     86.43 o 
   5  26   0        9.34      159.93    192.61 o 
   6  26   0     2256.93     2254.97    195.71 o 
   7  26   0        1.08       81.47    192.20 o 
   8  26   0       26.66      215.49    203.50 o 
   9  26   0      389.27      276.34    227.01 o 
  10  26   0      278.22       20.84     91.40 o 
   1  27   0      406.85      685.55    179.21 o 
   2  27   0     1419.20     1404.76    194.83 o 
   3  27   0      288.41      294.34    181.62 o 
   4  27   0      350.65       22.64    185.01 o 
   5  27   0      950.31      931.92    275.93 o 
   6  27   0        2.71      102.41    189.81 o 
   7  27   0      955.01      699.18    225.87 o 
   8  27   0     1732.32     1840.03    280.64 o 
   9  27   0     1099.71      960.83    229.43 o 
   0  28   0      471.20      723.93    257.29 o 
   1  28   0      458.66      573.92    184.11 o 
   2  28   0      494.63      598.49    206.88 o 
   3  28   0      805.00      862.99    214.10 o 
   4  28   0      785.98     1041.20    211.25 o 
   5  28   0     1039.24     1078.85    212.59 o 
   6  28   0      224.34      248.12    184.31 o 
   7  28   0     3027.83     3143.61    245.01 o 
   8  28   0     2912.06     3216.81    322.75 o 
   9  28   0       42.44      209.36    256.30 o 
   1  29   0       70.34      132.98    186.47 o 
   2  29   0      705.64      937.85    193.62 o 
   3  29   0      514.57      406.50    187.50 o 
   4  29   0     4334.52     4772.31    254.41 o 
   5  29   0       92.38      -14.15    278.47 o 
   6  29   0     2169.62     2113.45    225.86 o 
   7  29   0       91.93       71.71    245.62 o 
   8  29   0      210.09      287.78    233.23 o 
   0  30   0     3856.01     3550.68    312.08 o 
   1  30   0     2122.71     2497.97    316.33 o 
   2  30   0     2924.06     3051.52    228.04 o 
   3  30   0       70.10      140.58    200.96 o 
   4  30   0      172.76      229.71    219.45 o 
   5  30   0      471.19      302.46    209.03 o 
   6  30   0      221.69      201.19    203.25 o 
   7  30   0       74.08      119.11    227.03 o 
   1  31   0      612.50      829.29    213.68 o 
   2  31   0       83.59      107.10    188.60 o 
   3  31   0      229.19      350.40    202.78 o 
   4  31   0      252.66      434.27    201.69 o 
   5  31   0      321.68      263.86    209.78 o 
   6  31   0     2804.33     3282.47    289.54 o 
   0  32   0     2308.52     2450.94    326.14 o 
   1  32   0     3587.76     3696.08    238.28 o 
   2  32   0       10.77      209.36    324.73 o 
   3  32   0        7.79       15.36    135.24 o 
   4  32   0       63.63      155.60    332.67 o 
   5  32   0      835.96      573.59    256.84 o 
   1  33   0      565.91      727.28    227.49 o 
   2  33   0      116.32      190.19    233.80 o 
   3  33   0     1544.21     1446.11    225.31 o 
   4  33   0       11.50      191.55    229.81 o 
   0  34   0        4.08      308.84    327.64 o 
   1  34   0     1118.19      857.57    243.24 o 
   2  34   0      125.83      267.38    290.02 o 
 -15   0   1     9619.92    10348.43    466.46 o 
 -13   0   1       24.92       54.75    247.70 o 
 -11   0   1     3981.79     3832.67    313.67 o 
  -9   0   1      788.62      736.33    132.02 o 
  -7   0   1     2928.91     3194.19    118.27 o 
  -5   0   1    25683.19    26720.21    182.93 o 
  -3   0   1      576.91      486.03     59.69 o 
   3   0   1     4909.93     5199.02    139.19 o 
   5   0   1      552.45      314.67     63.83 o 
   7   0   1     4737.73     5483.38    242.52 o 
   9   0   1     8413.16     9109.24    218.26 o 
  11   0   1      369.82      390.65    270.40 o 
  15   0   1      382.80      609.10    336.90 o 
 -15   1   1     1407.81     1189.98    240.11 o 
 -14   1   1     2140.87     2130.46    243.23 o 
 -13   1   1      124.54      289.81    210.89 o 
 -12   1   1     1721.37     1755.09    208.79 o 
 -11   1   1       47.97       16.91    184.56 o 
 -10   1   1     1601.73     1686.56     96.72 o 
  -9   1   1    16237.73    15762.45    202.63 o 
  -8   1   1     4682.81     4772.61    103.07 o 
  -7   1   1     6088.48     6130.45     98.78 o 
  -6   1   1    11940.64    12187.54    217.43 o 
  -5   1   1    24630.77    25290.84    128.31 o 
  -4   1   1     9963.67    10632.19     89.57 o 
  -3   1   1    50927.90    53488.23    256.96 o 
  -2   1   1    35509.23    37223.29   1165.63 o 
   2   1   1    26540.47    29055.01    292.83 o 
   3   1   1      233.29      346.87     40.94 o 
   4   1   1    16107.38    16633.86    216.21 o 
   5   1   1      341.69      389.85     58.78 o 
   6   1   1     4327.41     4413.29     71.03 o 
   7   1   1      469.68      473.47     63.24 o 
   8   1   1    14196.04    14924.62    180.35 o 
   9   1   1    14732.63    15227.49    199.55 o 
  10   1   1      606.19      278.09    188.01 o 
  11   1   1      798.91      626.26    186.59 o 
  12   1   1     2051.28     2013.27    200.70 o 
  13   1   1       51.79      335.53    201.85 o 
  14   1   1    10467.71    11113.62    321.26 o 
  15   1   1      572.01      564.47    240.25 o 
 -15   2   1      973.52      713.68    236.35 o 
 -13   2   1       15.59      109.25    185.73 o 
 -12   2   1      170.10       99.17    175.46 o 
 -11   2   1      750.76      739.86    177.21 o 
 -10   2   1      281.36      315.74     89.35 o 
  -9   2   1      848.06      856.80     87.72 o 
  -8   2   1     2739.65     2913.85    105.63 o 
  -7   2   1     9272.13     9575.02    134.42 o 
  -6   2   1     4099.06     4071.62     91.42 o 
  -5   2   1     6504.01     6720.33    102.26 o 
  -4   2   1    12903.00    11273.51     95.25 o 
  -3   2   1    11462.68    11815.40     92.41 o 
  -2   2   1     3358.77     3690.96     36.71 o 
   2   2   1     1144.04     1486.79     41.11 o 
   3   2   1    26314.29    25443.57    197.85 o 
   4   2   1      702.22      766.48     54.26 o 
   5   2   1      563.02      309.55     60.52 o 
   6   2   1     3228.39     3322.60     83.44 o 
   7   2   1     2100.89     2454.98    116.08 o 
   8   2   1       33.62       -0.98     37.14 o 
   9   2   1     3041.62     3010.51    117.05 o 
  10   2   1     2501.61     2100.92    192.89 o 
  11   2   1     2052.96     2133.64    384.37 o 
  12   2   1     7371.45     6882.83    254.88 o 
  13   2   1       10.09       91.32    298.98 o 
  14   2   1       38.63      139.39    206.69 o 
  15   2   1     1372.44     1424.33    253.08 o 
 -15   3   1      702.46      914.89    221.91 o 
 -14   3   1     2484.07     2637.27    245.78 o 
 -13   3   1     2774.22     2682.09    222.58 o 
 -12   3   1     1721.07     1788.53    213.15 o 
 -11   3   1     2586.74     2398.49    190.51 o 
 -10   3   1      536.39      415.41    121.84 o 
  -9   3   1     4770.12     4407.95    135.42 o 
  -8   3   1     1466.14     1321.00     88.51 o 
  -7   3   1       60.17        9.79     40.44 o 
  -6   3   1       15.92       76.83     80.77 o 
  -5   3   1     9143.32     8897.19    131.70 o 
  -4   3   1    13153.62    13640.52    122.33 o 
  -3   3   1    34053.35    36190.64    232.33 o 
  -2   3   1    11340.78    12277.91    266.33 o 
  -1   3   1     1718.47     1340.40    212.38 o 
   1   3   1      233.66      451.84     27.98 o 
   2   3   1     7591.54     8415.52    119.84 o 
   3   3   1     5890.39     6347.17     73.74 o 
   4   3   1     2637.54     2023.69     57.62 o 
   5   3   1       11.46       88.40     52.97 o 
   6   3   1     3563.29     3377.74    200.10 o 
   7   3   1    26510.51    26840.96    278.97 o 
   8   3   1     7692.63     8115.30    138.37 o 
   9   3   1      592.94      409.87    103.41 o 
  10   3   1     3082.38     3142.44    126.86 o 
  11   3   1     2348.81     2500.14    207.63 o 
  12   3   1       21.23       -6.25     84.79 o 
  13   3   1     2744.30     3147.08    229.20 o 
  14   3   1       98.14       94.37    221.78 o 
  15   3   1     3308.26     3239.71    249.30 o 
 -15   4   1       69.08      362.70    242.22 o 
 -14   4   1     1608.91     1837.48    233.39 o 
 -13   4   1      208.37      273.71    192.67 o 
 -12   4   1       58.25      111.07    189.59 o 
 -11   4   1       14.35       -3.42     33.59 o 
 -10   4   1      286.28      198.54    117.52 o 
  -9   4   1       39.78      -35.11     48.76 o 
  -8   4   1    35724.22    34509.32    239.74 o 
  -7   4   1     1045.67      691.64    140.66 o 
  -6   4   1     2386.12     2028.59     97.78 o 
  -5   4   1     1107.47     1052.35     78.97 o 
  -4   4   1    31676.20    32017.98    168.49 o 
  -3   4   1    63769.39    62815.73    334.74 o 
  -2   4   1     1786.53     1657.94     60.36 o 
  -1   4   1     3981.56     3995.50     31.96 o 
   0   4   1    34869.38     9715.90   5711.13 o 
   1   4   1    12313.67    15357.88    197.55 o 
   2   4   1    78164.15    85261.53    845.83 o 
   3   4   1     7401.38     8307.32    119.71 o 
   4   4   1      456.55      377.32     62.49 o 
   5   4   1      139.65      135.58     53.02 o 
   6   4   1    16097.49    15979.70    115.79 o 
   7   4   1     8733.28     9123.23    195.47 o 
   8   4   1     2523.99     2900.93    183.63 o 
   9   4   1      545.98      577.40    106.79 o 
  10   4   1      423.81      187.92     97.63 o 
  11   4   1     3685.12     4227.05    231.76 o 
  12   4   1      745.83      912.74    253.08 o 
  13   4   1     1820.15     2078.43    226.53 o 
  14   4   1        1.56      -32.49    223.68 o 
  15   4   1      242.75      335.13    256.24 o 
 -15   5   1      109.45       14.82     71.23 o 
 -14   5   1      254.81      180.61    206.20 o 
 -13   5   1      577.62      877.75    202.14 o 
 -12   5   1       74.86      -28.09    127.95 o 
 -11   5   1     2526.44     2221.81    191.89 o 
 -10   5   1     3649.53     3610.69    148.27 o 
  -9   5   1     2157.70     1819.91    124.17 o 
  -8   5   1       80.41      119.41    184.65 o 
  -7   5   1    17330.89    18930.80    186.08 o 
  -6   5   1      393.62      526.09     83.08 o 
  -5   5   1    30835.09    32184.86    198.57 o 
  -4   5   1   140514.75   140935.84   1545.46 o 
  -3   5   1    21888.96    20766.75    225.11 o 
  -2   5   1     1217.67     1452.98     65.62 o 
  -1   5   1     3600.65     4094.14     41.50 o 
   0   5   1      107.17       37.21     30.67 o 
   1   5   1     3832.86     4024.19   1973.74 o 
   2   5   1   128882.56   141468.98   1440.45 o 
   3   5   1      669.51      576.54     94.65 o 
   4   5   1      770.78      847.58     80.28 o 
   5   5   1     5340.01     5032.55     79.63 o 
   6   5   1     6240.31     6247.92    131.06 o 
   7   5   1      199.68      426.19    113.39 o 
   8   5   1     1349.53     1242.34    156.71 o 
   9   5   1        1.59      -83.29    293.87 o 
  10   5   1     4048.23     3932.50    139.56 o 
  11   5   1       24.46      -36.99    149.18 o 
  12   5   1      149.61      153.96    249.44 o 
  13   5   1      180.50      254.67    190.75 o 
  14   5   1      321.06      361.07    220.54 o 
  15   5   1     2089.34     2507.65    261.56 o 
 -15   6   1       58.88      121.59    325.66 o 
 -14   6   1       32.81      107.51    206.92 o 
 -13   6   1     1782.82     1853.36    219.65 o 
 -12   6   1      618.14      483.45    196.26 o 
 -11   6   1     1421.35     1245.06    121.17 o 
 -10   6   1    15654.32    15685.50    205.03 o 
  -9   6   1    12775.73    12672.31    242.36 o 
  -8   6   1       34.17       30.96    130.44 o 
  -7   6   1     5084.19     4843.26    128.75 o 
  -6   6   1     3228.50     3468.22    110.21 o 
  -5   6   1     7673.71     8467.59    162.10 o 
  -4   6   1      144.02      466.66    128.39 o 
  -3   6   1    32296.49    33586.33    280.93 o 
  -2   6   1    62123.70    63432.18    239.31 o 
  -1   6   1      910.13      945.12     63.55 o 
   0   6   1    48248.25    54584.85    591.59 o 
   1   6   1    56012.18    58414.72    328.24 o 
   2   6   1     9977.42    11091.64    128.06 o 
   3   6   1     2657.81     3158.15    116.33 o 
   4   6   1       25.94      -10.93     80.56 o 
   5   6   1    16317.68    16601.50    198.76 o 
   6   6   1     3580.18     4041.05    118.54 o 
   7   6   1     7787.83     7588.82    216.26 o 
   8   6   1     4931.42     4903.87    154.85 o 
   9   6   1      132.63      163.50    170.41 o 
  10   6   1      577.86      447.60    178.15 o 
  11   6   1      166.15      172.69    178.84 o 
  12   6   1     5012.54     5419.14    238.26 o 
  13   6   1     1199.67     1091.81    213.77 o 
  14   6   1      282.21      365.90    214.60 o 
  15   6   1      539.15      489.48    245.36 o 
 -15   7   1      760.95      448.16    305.83 o 
 -14   7   1     6076.84     5877.01    390.04 o 
 -13   7   1      117.39       52.90    248.92 o 
 -12   7   1      293.52      127.50    190.83 o 
 -11   7   1     2799.16     3045.96    144.73 o 
 -10   7   1      421.22      402.78    187.52 o 
  -9   7   1      967.78     1016.39    170.97 o 
  -8   7   1     9256.31     8880.04    169.46 o 
  -7   7   1      186.31      187.89    109.79 o 
  -6   7   1     3245.01     3276.13    131.23 o 
  -5   7   1     5837.88     5636.30    186.07 o 
  -4   7   1     8396.37     8154.68    187.34 o 
  -3   7   1      236.82      347.71    257.62 o 
  -2   7   1      400.43      717.14    145.04 o 
  -1   7   1     3602.81     3944.25     79.93 o 
   0   7   1    84844.56    88945.09   1062.91 o 
   1   7   1    27558.32    28222.19    116.76 o 
   2   7   1     3348.11     3982.79     72.48 o 
   3   7   1     1494.11     1279.29    313.09 o 
   4   7   1     2115.57     1956.05    161.72 o 
   5   7   1    32926.11    32086.25    255.56 o 
   6   7   1     9936.44    10288.25    185.52 o 
   7   7   1     3007.74     2989.34    132.71 o 
   8   7   1     8405.88     8736.98    174.66 o 
   9   7   1        5.98      -23.82     95.87 o 
  10   7   1     4083.27     3655.39    209.34 o 
  11   7   1     1555.61     1472.62    209.88 o 
  12   7   1     4713.67     4470.93    241.79 o 
  13   7   1       95.55       39.77     77.65 o 
  14   7   1     1866.84     2192.74    252.63 o 
  15   7   1       61.51      145.51    338.99 o 
 -15   8   1     1458.34     1091.11    322.13 o 
 -14   8   1     1020.87     1292.27    322.18 o 
 -11   8   1      422.47      360.72    149.63 o 
 -10   8   1      771.76      832.57    260.43 o 
  -9   8   1      505.48      372.47    147.92 o 
  -8   8   1     3052.86     2842.57    201.06 o 
  -7   8   1    19168.00    18897.30    230.08 o 
  -6   8   1      492.04      571.60    114.78 o 
  -5   8   1    23208.05    22265.39    297.31 o 
  -4   8   1     1240.06     1328.41    146.87 o 
  -3   8   1     1851.72     1800.77    198.13 o 
  -2   8   1    13706.40    14934.54    109.34 o 
  -1   8   1    14358.06    14064.82    115.26 o 
   0   8   1     5454.44     6546.61    113.68 o 
   1   8   1      551.02      571.89    127.31 o 
   2   8   1      256.85      453.98    155.63 o 
   3   8   1     1203.43     1118.21     69.66 o 
   4   8   1    15321.91    15592.34    569.31 o 
   5   8   1     3056.77     3581.54    193.57 o 
   6   8   1      107.13      208.42    118.15 o 
   7   8   1      327.25      351.93    118.99 o 
   8   8   1      146.81      168.16    128.46 o 
   9   8   1    18029.56    18155.69    234.66 o 
  10   8   1      684.76      892.69    189.37 o 
  11   8   1     1995.98     2050.63    202.03 o 
  12   8   1     1654.20     1531.98    195.06 o 
  13   8   1      213.00      -51.26    133.03 o 
  14   8   1      242.07        6.63    276.52 o 
 -14   9   1      719.27      745.56    294.15 o 
 -13   9   1      123.89      -12.02   2034.23 o 
 -12   9   1      311.31      188.67    269.67 o 
 -11   9   1     1244.14     1224.86    256.53 o 
 -10   9   1     3004.79     3232.78    180.72 o 
  -9   9   1    21874.49    20964.88    277.36 o 
  -8   9   1     2736.72     2440.14    157.37 o 
  -7   9   1     1234.75     1044.99    140.24 o 
  -6   9   1     1067.80      805.66    163.66 o 
  -5   9   1     1837.29     1829.58    168.98 o 
  -4   9   1    36461.96    36780.16    359.30 o 
  -3   9   1    33726.80    33464.79    190.18 o 
  -2   9   1    15763.34    16391.01    127.06 o 
  -1   9   1     6227.10     6937.21     99.99 o 
   0   9   1     3229.03     3672.33    171.93 o 
   1   9   1      426.61      482.57     93.32 o 
   2   9   1    14125.99    14163.04    183.03 o 
   3   9   1    23546.08    22214.89    270.39 o 
   4   9   1     9516.27     9265.00    173.38 o 
   5   9   1     1557.81     1629.37    230.90 o 
   6   9   1      677.72      676.73    165.08 o 
   7   9   1        5.77       24.18    133.59 o 
   8   9   1     1959.40     1809.29    143.24 o 
   9   9   1     5689.94     5227.81    158.77 o 
  10   9   1      368.29      335.07    132.11 o 
  11   9   1      524.12      537.77    333.66 o 
  12   9   1      824.70      782.63    192.17 o 
  13   9   1       36.19       35.22    167.39 o 
  14   9   1      172.53      295.41    282.96 o 
 -14  10   1       50.41      128.08    279.40 o 
 -12  10   1      138.49       40.21    242.25 o 
 -11  10   1    12208.80    12985.69    391.40 o 
 -10  10   1     1778.56     2223.98    173.70 o 
  -9  10   1      254.80      442.97    163.37 o 
  -8  10   1        3.94       63.17    155.53 o 
  -7  10   1      313.38      351.27    130.22 o 
  -6  10   1     4639.97     4031.46    217.21 o 
  -5  10   1     4101.70     4118.12    193.89 o 
  -4  10   1    10123.45    10219.84    228.49 o 
  -3  10   1     1784.78     2421.27     98.62 o 
  -2  10   1    10844.76    10879.33    112.15 o 
  -1  10   1    24397.70    23955.41    184.32 o 
   0  10   1     2144.85     2070.26     94.62 o 
   1  10   1        7.85      109.14     88.35 o 
   2  10   1     3163.67     2693.23     88.96 o 
   3  10   1    12444.26    13274.11    111.31 o 
   4  10   1     4930.59     4671.72     89.42 o 
   5  10   1      437.36        8.33    238.57 o 
   6  10   1      749.50      816.00    202.81 o 
   7  10   1     1370.37     1359.88    224.21 o 
   8  10   1     1834.70     2003.85    298.62 o 
   9  10   1     5551.10     6159.33    206.35 o 
  10  10   1       81.96       53.76    166.13 o 
  11  10   1     4871.57     5118.99    300.33 o 
  12  10   1     6069.99     7011.67    372.23 o 
  13  10   1      307.78      382.30    296.73 o 
  14  10   1      316.36      476.32    302.87 o 
 -14  11   1       62.91       45.00    285.16 o 
 -12  11   1      151.70      198.50    265.19 o 
 -11  11   1     2338.68     2006.74    184.18 o 
 -10  11   1     1951.75     2292.04    174.21 o 
  -9  11   1     1143.77      982.30    158.66 o 
  -8  11   1      376.23      320.43    149.01 o 
  -7  11   1     1152.19     1142.68    236.74 o 
  -6  11   1    20233.54    21131.64    338.35 o 
  -5  11   1    16470.15    15357.69    294.09 o 
  -4  11   1     2290.46     1913.21    119.76 o 
  -3  11   1      312.34      257.80     87.46 o 
  -2  11   1      496.36      460.81     74.51 o 
  -1  11   1    17006.87    17942.11    166.46 o 
   0  11   1     4014.62     3769.22    176.68 o 
   1  11   1      183.42      639.23    130.38 o 
   2  11   1     2985.69     3005.49     93.02 o 
   3  11   1     5417.74     5333.97    172.08 o 
   4  11   1     1469.66     1378.09     71.43 o 
   5  11   1     3460.98     3691.14    165.95 o 
   6  11   1     6966.51     6183.25    251.29 o 
   7  11   1     6530.42     5797.97    263.86 o 
   8  11   1     1611.28     1499.92    162.43 o 
  10  11   1       46.52       21.69     95.74 o 
  11  11   1      675.17      339.35    183.99 o 
  12  11   1     2700.71     2742.67    300.59 o 
  13  11   1     1289.24     1329.22    318.47 o 
  14  11   1      391.96      548.78    315.81 o 
 -14  12   1       13.41       25.63    148.48 o 
 -13  12   1      761.05      667.93    282.28 o 
 -12  12   1     3154.92     2857.04    308.80 o 
 -11  12   1     6144.57     6769.43    224.60 o 
 -10  12   1      954.06      855.33    159.84 o 
  -9  12   1      144.86      137.98    144.34 o 
  -8  12   1    15377.28    15268.67    249.22 o 
  -7  12   1     3962.42     4176.73    250.12 o 
  -6  12   1     8624.26     8304.75    263.76 o 
  -5  12   1       11.36      -50.93    134.56 o 
  -4  12   1     5021.10     5233.90    124.23 o 
  -3  12   1      270.40      198.70     99.20 o 
  -2  12   1     8812.41     7884.78    124.72 o 
  -1  12   1     4728.49     4929.12     97.89 o 
   0  12   1     5509.16     7372.61    136.60 o 
   1  12   1     4536.56     4959.36     97.00 o 
   2  12   1    11843.58    11272.05    158.26 o 
   3  12   1    23373.05    25828.24    218.55 o 
   4  12   1        2.30       25.82   5873.96 o 
   5  12   1      714.07      601.86    204.22 o 
   6  12   1    26287.55    26025.58    473.94 o 
   7  12   1     1951.89     1880.57    218.54 o 
   8  12   1      152.47      272.48    165.40 o 
   9  12   1     9054.54     8952.88    226.61 o 
  10  12   1      737.61      708.59    179.89 o 
  11  12   1      121.24       11.14    125.11 o 
  12  12   1      300.62      497.55    257.14 o 
  13  12   1       23.57       39.30    926.06 o 
  14  12   1     1058.60      838.09    331.34 o 
 -13  13   1      363.15       51.26    640.49 o 
 -12  13   1      969.71     1072.30    280.79 o 
 -11  13   1     2936.65     3071.98    194.99 o 
 -10  13   1      223.52      254.00    158.46 o 
  -9  13   1     1554.49     1251.52    163.79 o 
  -8  13   1      746.77      705.87    159.39 o 
  -7  13   1      268.39      201.31    215.93 o 
  -6  13   1     1010.83     1066.22    194.12 o 
  -5  13   1     6223.91     5629.74    217.60 o 
  -4  13   1    11502.81    11159.10    156.29 o 
  -3  13   1     4953.75     4785.01    123.85 o 
  -2  13   1    16627.51    15440.62    144.13 o 
  -1  13   1     5754.72     6084.21    112.33 o 
   0  13   1        2.40      -20.77    146.49 o 
   1  13   1     2708.80     2098.87    157.61 o 
   2  13   1    17426.32    17820.56    210.38 o 
   3  13   1    24354.28    26501.66    214.33 o 
   4  13   1    38317.02    36193.97    670.63 o 
   5  13   1    36533.09    35364.52    710.72 o 
   6  13   1        5.26       23.60    210.25 o 
   7  13   1      283.24       46.18    217.96 o 
   8  13   1     3096.59     2547.32    254.71 o 
   9  13   1      249.17      188.14    163.75 o 
  10  13   1     2530.82     2648.10    189.09 o 
  11  13   1     2189.07     2154.98    184.50 o 
  12  13   1       28.05      103.76    257.62 o 
  13  13   1       26.31      317.08    309.03 o 
  14  13   1      531.76      410.10    328.06 o 
 -14  14   1      546.56      341.01    311.87 o 
 -13  14   1       80.90       41.30    290.15 o 
 -12  14   1     1281.24     1770.12    188.74 o 
 -11  14   1      676.92      781.35    178.95 o 
 -10  14   1     5846.01     6317.51    222.74 o 
  -9  14   1        4.10       51.31    160.61 o 
  -8  14   1       24.79      145.54    212.27 o 
  -7  14   1      898.49      694.07    221.19 o 
  -6  14   1     1539.41     1605.19    214.99 o 
  -5  14   1     3596.93     3469.39    166.93 o 
  -4  14   1     2676.49     2508.53    122.22 o 
  -3  14   1        3.53        6.52    307.86 o 
  -2  14   1    14256.34    13682.59    204.54 o 
  -1  14   1     6656.28     6490.23    137.56 o 
   0  14   1       50.78      -75.76     77.04 o 
   1  14   1     1089.48     1767.45    134.64 o 
   2  14   1     6008.48     6076.24    131.44 o 
   3  14   1     2767.53     3330.49    123.15 o 
   4  14   1    19333.95    20390.76    216.10 o 
   5  14   1     7997.69     7862.06    209.71 o 
   7  14   1      234.61       25.64    231.87 o 
   8  14   1      823.19      858.59    214.26 o 
   9  14   1     1410.70     1679.36    171.80 o 
  10  14   1     2328.23     2312.10    186.01 o 
  11  14   1     4457.06     4344.15    217.67 o 
  12  14   1      603.85      707.88    189.39 o 
  13  14   1      837.11      809.32    324.15 o 
  14  14   1        7.77      -30.11    107.83 o 
 -13  15   1       43.81      243.17    297.59 o 
 -12  15   1     3150.66     3133.61    208.83 o 
 -11  15   1       20.45       74.15    172.56 o 
 -10  15   1     4468.15     4394.15    201.55 o 
  -9  15   1       45.43       59.30    159.09 o 
  -7  15   1      689.32      769.12    212.59 o 
  -6  15   1     1450.52     1577.27    169.70 o 
  -5  15   1     1531.76     1716.33    155.25 o 
  -4  15   1     2202.80     2086.33    124.09 o 
  -3  15   1       14.31      121.27    167.47 o 
  -2  15   1     4141.61     4284.87    101.72 o 
  -1  15   1    13264.71    13558.81    167.20 o 
   0  15   1     4644.67     5209.24    145.37 o 
   1  15   1     6203.72     6119.37    116.31 o 
   2  15   1     6693.90     6841.81     99.63 o 
   3  15   1     5387.85     5251.33    175.99 o 
   4  15   1     1695.80     1406.94    144.69 o 
   5  15   1     3649.11     3916.09    182.34 o 
   6  15   1     4682.37     4451.32    401.22 o 
   7  15   1     3440.14     3469.39    245.22 o 
   8  15   1     1010.80     1111.06    258.24 o 
   9  15   1     3038.23     2931.48    189.41 o 
  10  15   1     3004.24     3552.36    213.32 o 
  11  15   1      686.60      592.83    177.18 o 
  12  15   1     2546.37     3008.71    222.61 o 
  13  15   1     1150.30     1031.92    332.93 o 
 -13  16   1       13.69      129.85    292.49 o 
 -12  16   1      561.72      544.41    181.15 o 
 -11  16   1        6.99      132.75    171.11 o 
 -10  16   1      251.72      474.86    167.90 o 
  -9  16   1     1209.83     1274.17    168.09 o 
  -8  16   1     1786.28     1477.45    250.37 o 
  -7  16   1     1868.85     1708.84    171.62 o 
  -6  16   1      481.12      473.00    166.24 o 
  -5  16   1    10728.16    10538.95    182.14 o 
  -4  16   1     1431.14     1522.82    124.01 o 
  -3  16   1    16453.37    16307.33    152.67 o 
  -2  16   1     3190.83     3896.69    101.37 o 
  -1  16   1    22176.91    19997.27    181.94 o 
   0  16   1     7987.16     7872.18    364.76 o 
   1  16   1      591.77      759.50    139.07 o 
   2  16   1     4759.17     5052.38     98.92 o 
   3  16   1     2089.97     1752.71    136.59 o 
   4  16   1     2652.87     2692.82    153.86 o 
   5  16   1      898.18      822.94    136.43 o 
   6  16   1     1096.56     1126.05    486.96 o 
   7  16   1      993.23     1041.06    254.09 o 
   8  16   1     8051.60     7718.08    309.40 o 
   9  16   1    11724.68    12260.46    373.62 o 
  10  16   1      150.49      227.87    170.51 o 
  11  16   1      853.17      888.29    197.12 o 
  12  16   1      110.10       82.10    219.53 o 
  13  16   1      360.56      357.58    327.04 o 
 -13  17   1       58.71      100.02    203.21 o 
 -12  17   1      107.67      211.88    193.08 o 
 -11  17   1     1650.91     1789.04    191.07 o 
 -10  17   1      477.58      546.63    165.99 o 
  -9  17   1       25.86       54.96    106.87 o 
  -8  17   1      781.35      834.13    165.94 o 
  -7  17   1     2351.49     2904.37    200.95 o 
  -6  17   1      579.81      456.70    156.53 o 
  -5  17   1      844.33      580.95    188.88 o 
  -4  17   1      651.09      575.46    133.78 o 
  -3  17   1     1940.84     1582.96    102.08 o 
  -2  17   1     7942.84     8099.76    125.40 o 
  -1  17   1     1872.84     1954.85    117.70 o 
   0  17   1     1262.36     1316.56    148.73 o 
   1  17   1     1947.87     1976.01    112.30 o 
   2  17   1       15.42      100.56     91.72 o 
   3  17   1     8812.08     7954.77    174.88 o 
   4  17   1     7918.78     8088.23    186.25 o 
   5  17   1     2687.57     2653.48    154.31 o 
   6  17   1      700.71      597.34    174.19 o 
   7  17   1      660.94      760.48    260.66 o 
   8  17   1     7080.96     7672.13    327.18 o 
   9  17   1        3.13      -23.01     57.62 o 
  10  17   1     1771.59     1639.54    198.94 o 
  11  17   1      621.92      808.76    192.29 o 
  12  17   1      184.17      105.83    195.10 o 
  13  17   1        1.86       55.34    225.93 o 
 -13  18   1     7459.03     8010.64    285.49 o 
 -12  18   1     1068.99     1052.89    207.85 o 
 -11  18   1     5577.30     6507.35    245.05 o 
 -10  18   1        2.78      172.84    183.37 o 
  -9  18   1     4319.49     4546.26    180.59 o 
  -8  18   1      267.78       19.39    115.29 o 
  -7  18   1       13.20      110.16    241.91 o 
  -6  18   1      248.47       79.36    172.13 o 
  -5  18   1     1627.75     1390.77    146.42 o 
  -4  18   1      661.57      504.62    133.40 o 
  -3  18   1     6377.39     6311.18    125.41 o 
  -2  18   1     2588.32     2773.38    140.84 o 
  -1  18   1      170.28      154.53    117.80 o 
   0  18   1     2855.07     2443.71    166.71 o 
   1  18   1     4157.61     4501.30    165.64 o 
   2  18   1      114.35      269.48     92.00 o 
   3  18   1     2458.54     2641.77    168.14 o 
   4  18   1      256.63       60.43    100.07 o 
   5  18   1    26855.06    27267.59    268.22 o 
   6  18   1     5558.94     5324.70    186.31 o 
   7  18   1     4141.61     4042.27    216.12 o 
   8  18   1     2886.99     3129.02    291.37 o 
   9  18   1     1982.76     1605.35    274.63 o 
  10  18   1      469.22      476.43    191.74 o 
  11  18   1     6723.70     7365.20    251.24 o 
  12  18   1      470.17      465.90    207.09 o 
  13  18   1        2.85       37.82    215.66 o 
 -12  19   1      431.36      545.44    177.62 o 
 -11  19   1     3069.12     3151.05    190.18 o 
 -10  19   1      262.29      299.04    176.29 o 
  -9  19   1     2846.69     2952.32    165.56 o 
  -8  19   1      142.29       53.87    150.54 o 
  -7  19   1      159.12      117.08    173.17 o 
  -6  19   1        6.75        9.77     34.52 o 
  -5  19   1     3193.09     2698.35    166.31 o 
  -4  19   1     4056.95     3649.00    155.21 o 
  -3  19   1     8582.63     8003.56    135.71 o 
  -2  19   1    11337.30    11075.48    170.23 o 
  -1  19   1     4534.37     4120.22    145.98 o 
   0  19   1       45.97      -35.96     35.96 o 
   1  19   1      807.55     1251.07    131.39 o 
   2  19   1        2.00       88.18     68.40 o 
   3  19   1      284.36      283.66    134.31 o 
   4  19   1     9012.80     8849.76    199.08 o 
   5  19   1      382.85      539.90    148.30 o 
   6  19   1      764.44      758.56    169.27 o 
   7  19   1     1389.07     1389.19    192.89 o 
   8  19   1      261.16       43.90     53.69 o 
   9  19   1      138.62      118.62    265.02 o 
  10  19   1     1368.08     1290.67    197.51 o 
  11  19   1      547.25      756.22    189.40 o 
  12  19   1      848.66      500.08    221.69 o 
 -12  20   1       52.02      121.82    174.02 o 
 -11  20   1      160.35       87.04    101.68 o 
 -10  20   1        5.39      128.79    153.64 o 
  -9  20   1      792.77      597.95    198.83 o 
  -8  20   1     7626.25     7573.98    240.38 o 
  -7  20   1      188.66      163.86    168.74 o 
  -6  20   1     5999.77     5714.72    176.52 o 
  -5  20   1     3745.82     3668.29    160.34 o 
  -4  20   1      102.45      141.11    169.52 o 
  -3  20   1    11919.20    12041.08    153.19 o 
  -2  20   1     1908.91     1868.76    110.03 o 
  -1  20   1     3550.61     3364.02    145.13 o 
   0  20   1     2069.43     1711.45    161.65 o 
   1  20   1    29268.46    29682.93    396.74 o 
   2  20   1    10076.36     9545.02    243.63 o 
   3  20   1     1061.80      902.55    150.31 o 
   4  20   1       50.32       74.69    175.67 o 
   5  20   1      175.63      204.07    169.48 o 
   6  20   1      768.67      719.91    157.69 o 
   7  20   1     6614.23     6916.60    245.27 o 
   8  20   1      181.27       -7.58     39.46 o 
   9  20   1     1074.78      976.43    200.05 o 
  10  20   1      128.52      220.47    159.52 o 
  11  20   1       24.80      124.75    194.93 o 
  12  20   1      358.08      343.32    232.14 o 
 -12  21   1      220.48       69.33    226.58 o 
 -11  21   1       29.68       18.22    132.13 o 
 -10  21   1      690.55      546.34    163.76 o 
  -9  21   1     1278.08     1435.30    233.71 o 
  -8  21   1       20.20      -20.38    100.69 o 
  -7  21   1     7425.66     7554.79    243.90 o 
  -6  21   1      417.55      397.11    177.80 o 
  -5  21   1     6841.97     6852.74    187.47 o 
  -4  21   1       21.46       -7.47    103.75 o 
  -3  21   1     6032.11     5581.20    132.91 o 
  -2  21   1     1118.19      899.46    141.85 o 
  -1  21   1        6.79      -46.49     46.49 o 
   0  21   1        0.54      -32.73     97.63 o 
   1  21   1     2725.46     2648.41    137.39 o 
   2  21   1     1209.34     1743.90    106.17 o 
   3  21   1       13.04      -27.88     28.05 o 
   4  21   1        0.75       89.88    240.79 o 
   5  21   1     1715.84     1768.80    158.74 o 
   6  21   1      152.31       -2.88     83.06 o 
   7  21   1      925.42     1005.27    190.39 o 
   8  21   1       33.14       22.97    227.62 o 
   9  21   1      158.36       12.67     67.43 o 
  10  21   1      139.39      202.84    154.09 o 
  11  21   1      858.53     1050.43    181.17 o 
  12  21   1      644.24      510.49    193.36 o 
 -11  22   1      493.95      593.94    218.84 o 
 -10  22   1     1210.94     1242.96    167.02 o 
  -9  22   1      308.20      480.94    191.13 o 
  -8  22   1      733.11      730.63    199.01 o 
  -7  22   1      661.00      481.90    186.10 o 
  -6  22   1     2162.66     2356.61    197.60 o 
  -5  22   1     1043.73      896.12    153.27 o 
  -4  22   1      558.51      487.14    138.81 o 
  -3  22   1     2508.34     2397.96    161.22 o 
  -2  22   1      914.66      931.10    131.10 o 
  -1  22   1     1642.63     1276.22    137.92 o 
   0  22   1        9.12      569.47    234.64 o 
   1  22   1     4690.89     4480.82    152.04 o 
   2  22   1     8862.91     9625.11    200.57 o 
   3  22   1        2.38       16.74     96.68 o 
   4  22   1     1024.53      853.20    144.50 o 
   5  22   1      178.12      234.65    143.48 o 
   6  22   1     1084.55      947.85    155.73 o 
   7  22   1      258.49      213.44    192.95 o 
   8  22   1      669.57      785.88    188.56 o 
   9  22   1     2263.50     2171.57    214.93 o 
  10  22   1     2419.22     2547.09    242.67 o 
  11  22   1        8.32        4.84     78.51 o 
 -11  23   1      154.14      172.19    237.27 o 
 -10  23   1      760.97      953.05    170.29 o 
  -9  23   1       30.92      206.54    197.12 o 
  -8  23   1     1346.62     1084.98    186.43 o 
  -7  23   1       35.87       94.88    280.65 o 
  -6  23   1      784.74      709.53    178.22 o 
  -5  23   1      247.69       18.83     81.91 o 
  -4  23   1      473.62       12.37    142.19 o 
  -3  23   1      151.77       56.89    173.23 o 
  -2  23   1       37.54      -12.97    108.40 o 
  -1  23   1     2524.45     2491.75    148.25 o 
   0  23   1      997.21     1132.75    142.13 o 
   1  23   1     4086.72     4506.00    204.39 o 
   2  23   1     1654.87     1563.56    162.76 o 
   3  23   1     5217.63     4899.21    289.26 o 
   4  23   1     2598.55     2637.96    169.35 o 
   5  23   1        8.82       64.44    176.51 o 
   6  23   1      580.59      489.07    159.88 o 
   7  23   1     1916.39     1670.94    175.24 o 
   8  23   1      731.27      441.05    205.89 o 
   9  23   1     1476.13     1668.28    225.74 o 
  10  23   1     1704.17     1801.25    226.21 o 
  11  23   1      423.44      461.99    196.84 o 
 -11  24   1     1210.69     1002.06    227.49 o 
 -10  24   1        0.64       34.68    303.10 o 
  -9  24   1        4.46       53.30    196.85 o 
  -8  24   1     6937.69     7308.54    275.75 o 
  -7  24   1     3017.18     2844.95    389.40 o 
  -6  24   1      620.20      497.64    199.07 o 
  -5  24   1     1042.22      937.23    157.49 o 
  -4  24   1     2008.74     1986.25    155.59 o 
  -3  24   1      153.05      160.62    143.17 o 
  -2  24   1     3537.04     3705.85    209.00 o 
  -1  24   1    11634.27    11761.34    181.95 o 
   0  24   1     6927.60     7508.26    154.73 o 
   1  24   1     1040.70     1047.66    176.23 o 
   2  24   1     2279.25     2587.74    223.33 o 
   3  24   1     4506.94     4496.46    179.22 o 
   4  24   1       10.01       64.16    177.28 o 
   5  24   1       13.53      127.75    149.00 o 
   6  24   1     4351.72     4441.59    198.74 o 
   7  24   1      349.10       41.47    161.10 o 
   8  24   1     2697.17     2507.63    220.68 o 
   9  24   1     5636.70     6132.58    274.41 o 
  10  24   1        3.15       72.62    216.82 o 
  11  24   1        4.24       -9.85     49.28 o 
 -10  25   1      384.34      177.65    236.41 o 
  -9  25   1     1779.63     2164.76    263.24 o 
  -8  25   1      159.81      167.99    186.49 o 
  -7  25   1      137.42      165.31    190.79 o 
  -6  25   1     2656.30     2763.18    208.99 o 
  -5  25   1       62.03      139.26    244.60 o 
  -4  25   1     2818.37     2625.40    195.12 o 
  -3  25   1     1587.73     1462.31    192.19 o 
  -2  25   1      180.22      201.77    184.03 o 
  -1  25   1      552.86     1084.02    172.05 o 
   0  25   1     1290.64     1428.73    148.96 o 
   1  25   1      578.85     1011.36    229.81 o 
   2  25   1     1041.78     1018.01    160.18 o 
   3  25   1     2766.19     2736.34    163.81 o 
   4  25   1      333.54      292.52    116.51 o 
   5  25   1      515.75      519.63    166.21 o 
   6  25   1     3550.77     3477.82    184.63 o 
   7  25   1       98.51       16.10     42.32 o 
   8  25   1     1146.19     1515.90    211.30 o 
   9  25   1      709.40      780.32    233.15 o 
  10  25   1     1580.58     1476.54    252.11 o 
 -10  26   1        0.11      -11.96     24.96 o 
  -9  26   1      173.86      169.13    321.79 o 
  -8  26   1      312.75      181.06    212.42 o 
  -7  26   1       63.18       67.42    194.00 o 
  -6  26   1       30.12       57.38    187.73 o 
  -5  26   1      355.90      325.89    193.26 o 
  -4  26   1     1184.96     1096.54    207.88 o 
  -3  26   1      375.79      221.79    186.55 o 
  -2  26   1      197.94      -80.46    279.79 o 
  -1  26   1     3925.61     4362.50    206.64 o 
   0  26   1     1145.29     1307.66    181.30 o 
   1  26   1      294.80      358.74    178.32 o 
   2  26   1      912.08      992.22    219.61 o 
   3  26   1     2926.60     2938.01    179.11 o 
   4  26   1       13.80       82.51    138.31 o 
   5  26   1      187.57      253.43    163.09 o 
   6  26   1     1304.06     1441.49    174.81 o 
   7  26   1      977.64     1141.96    215.69 o 
   8  26   1       85.44      182.16    223.65 o 
   9  26   1     4336.73     4592.78    261.17 o 
  10  26   1      333.81      489.82    226.74 o 
  -9  27   1      335.09      423.09    241.86 o 
  -8  27   1     1282.99     1232.06    225.54 o 
  -7  27   1     1180.24      987.25    209.60 o 
  -6  27   1        2.44        3.65    113.27 o 
  -5  27   1       10.64      215.77    277.29 o 
  -4  27   1      367.52      356.45    196.87 o 
  -3  27   1     1348.99     1291.57    192.37 o 
  -2  27   1     1485.33     1612.43    212.41 o 
  -1  27   1     1854.22     1989.96    189.91 o 
   0  27   1        6.04      156.56    170.23 o 
   1  27   1     1374.62     1658.35    171.92 o 
   2  27   1     1041.53     1126.00    228.97 o 
   3  27   1        9.06       23.73    119.61 o 
   4  27   1      695.23      656.71    178.39 o 
   5  27   1      212.17      119.41    190.19 o 
   6  27   1     2334.47     2155.36    207.82 o 
   7  27   1      523.28      355.55    205.11 o 
   8  27   1        3.07      123.78    201.07 o 
   9  27   1      235.21      294.77    249.49 o 
  -9  28   1      227.35      165.12    217.58 o 
  -8  28   1     1961.26     1624.25    256.21 o 
  -7  28   1     3919.15     3760.52    258.21 o 
  -6  28   1       81.31      -14.34    220.53 o 
  -5  28   1      516.58      641.76    202.74 o 
  -4  28   1      195.88       85.36    183.51 o 
  -3  28   1      665.81      727.31    348.40 o 
  -2  28   1      238.59      395.49    178.92 o 
  -1  28   1      929.89     1415.88    193.75 o 
   0  28   1      461.02      397.54    178.11 o 
   1  28   1     4936.34     5221.55    229.53 o 
   2  28   1    10714.42    11780.62    291.64 o 
   3  28   1       21.31       -8.37     14.91 o 
   4  28   1      227.86       88.64    197.20 o 
   5  28   1      629.64      815.68    213.29 o 
   6  28   1      234.40      279.91    191.41 o 
   7  28   1     1631.75     1514.09    242.89 o 
   8  28   1     3938.41     3990.08    268.10 o 
  -8  29   1      255.13      438.38    226.53 o 
  -7  29   1      346.79      545.95    235.06 o 
  -6  29   1       68.82      156.48    195.46 o 
  -5  29   1      716.88      733.55    222.22 o 
  -4  29   1      112.70       50.38    130.57 o 
  -3  29   1      794.15      849.55    192.55 o 
  -2  29   1     2037.52     2330.30    215.13 o 
  -1  29   1      625.35      627.41    194.50 o 
   0  29   1     1375.98     1495.70    195.71 o 
   1  29   1     1202.04     1320.66    195.06 o 
   2  29   1      885.72     1442.45    206.18 o 
   3  29   1      357.34      216.80    202.63 o 
   4  29   1       35.84        4.43    145.91 o 
   5  29   1     1467.77     1593.85    209.33 o 
   6  29   1     1027.22     1233.85    214.36 o 
   7  29   1      538.47      506.17    228.44 o 
   8  29   1      237.77      223.79    242.29 o 
  -7  30   1      202.15       62.16    183.93 o 
  -6  30   1       12.96      -24.95     40.27 o 
  -5  30   1     1102.92     1235.24    208.10 o 
  -4  30   1       16.00      -28.54    136.49 o 
  -3  30   1      383.89      380.14    214.83 o 
  -2  30   1      584.54      641.54    200.75 o 
  -1  30   1      183.95      321.07    201.75 o 
   0  30   1        2.38      179.49    186.95 o 
   1  30   1     1418.22     1429.11    200.01 o 
   2  30   1      500.59      486.91    195.97 o 
   3  30   1      197.36      174.78    198.12 o 
   4  30   1      176.04      264.36    211.30 o 
   5  30   1       10.50      176.71    312.78 o 
   6  30   1      131.20       72.42    205.14 o 
   7  30   1      577.32      616.94    245.95 o 
  -6  31   1        2.22      197.26    338.01 o 
  -5  31   1      349.44      384.21    230.49 o 
  -4  31   1     1060.77      968.74    215.58 o 
  -3  31   1       16.05       14.58    242.43 o 
  -2  31   1        6.06      129.00    193.51 o 
  -1  31   1        3.04        8.59    305.18 o 
   0  31   1        1.78      278.77    197.83 o 
   1  31   1      320.50      267.17    210.31 o 
   2  31   1       29.74      160.06    292.53 o 
   4  31   1     2317.97     2216.25    238.40 o 
   5  31   1      149.42      191.42    291.91 o 
   6  31   1      273.05      192.88    325.90 o 
  -5  32   1      316.56      276.70    253.92 o 
  -4  32   1      209.08      194.33    323.85 o 
  -3  32   1      492.02      421.09    230.07 o 
  -2  32   1      582.67      571.11    234.38 o 
  -1  32   1      630.71      677.08    332.39 o 
   0  32   1     6302.36     6619.18    271.53 o 
   1  32   1     1297.54     1401.86    224.98 o 
   2  32   1      207.93      403.14    207.98 o 
   3  32   1      428.85      329.73    230.44 o 
   4  32   1      235.34       83.41    193.38 o 
   5  32   1      226.47       -8.45    101.86 o 
  -4  33   1      533.14      569.20    224.51 o 
  -3  33   1      535.54      683.90    216.32 o 
  -2  33   1     1877.76     2042.29    252.92 o 
  -1  33   1      448.76      446.32    237.59 o 
   0  33   1       76.69      235.31    223.73 o 
   1  33   1     1275.45     1377.34    216.02 o 
   2  33   1        8.71       74.99    298.46 o 
   3  33   1      596.01      711.68    222.73 o 
   4  33   1     2802.43     3223.01    341.50 o 
  -2  34   1        3.90       32.96    342.82 o 
  -1  34   1      149.71      166.68    243.10 o 
   0  34   1        1.76      165.71    237.71 o 
   1  34   1      230.42      536.03    236.10 o 
   2  34   1      594.03      479.16    222.86 o 
 -14   0   2      612.49      619.78    313.77 o 
 -12   0   2     1206.01     1095.21    281.98 o 
 -10   0   2    24805.41    25147.20    273.82 o 
  -8   0   2     9294.32     9688.33    272.90 o 
  -6   0   2     7081.20     6451.42    130.05 o 
  -4   0   2       13.25       47.10     81.07 o 
  -2   0   2    12427.31    14854.51    106.41 o 
   2   0   2    33420.40    24086.72   8638.60 o 
   4   0   2      578.71      567.04    137.14 o 
   6   0   2    14608.82    14717.66    149.49 o 
   8   0   2    57799.15    60711.59   1126.51 o 
  10   0   2      516.18      381.40    255.47 o 
  12   0   2     4003.87     3904.25    304.58 o 
  14   0   2     1507.96     2299.99    357.78 o 
 -15   1   2     1993.12     1663.33    264.74 o 
 -14   1   2     2404.41     2741.26    224.69 o 
 -13   1   2      318.83      693.19    211.32 o 
 -12   1   2       86.18       35.30    225.45 o 
 -11   1   2      782.89      847.65    177.40 o 
 -10   1   2     1347.48     1595.52    105.11 o 
  -9   1   2        0.09        7.92     32.77 o 
  -8   1   2     4115.60     4260.91    101.94 o 
  -7   1   2     7765.19     8197.05    112.49 o 
  -6   1   2    12071.17    12509.70    115.08 o 
  -5   1   2    25137.08    24674.60    194.60 o 
  -4   1   2     4653.18     4977.17     76.75 o 
  -3   1   2    13665.03    15358.16    113.45 o 
  -2   1   2    46851.55    48875.76    216.79 o 
  -1   1   2    14441.38     9906.69   5182.87 o 
   1   1   2       48.08       34.35     22.31 o 
   2   1   2     1426.02     1134.91    159.07 o 
   3   1   2   156722.33   166462.00   2313.95 o 
   4   1   2      940.24     1496.92    104.17 o 
   5   1   2     9462.70     9828.27    121.20 o 
   6   1   2    12152.59    12559.08    168.47 o 
   7   1   2     5150.38     5911.36     75.08 o 
   8   1   2      922.02      794.78     64.93 o 
   9   1   2     6221.24     6645.94    144.34 o 
  10   1   2      254.47      124.02    171.32 o 
  11   1   2      526.51      347.80    166.56 o 
  12   1   2     2642.56     2432.62    214.65 o 
  13   1   2      213.88      464.89    204.67 o 
  14   1   2        4.75       90.02    208.63 o 
  15   1   2     1506.68     1456.63    261.98 o 
 -15   2   2     1048.35      844.79    222.33 o 
 -14   2   2      676.08      525.53    216.44 o 
 -13   2   2      262.43      591.01    178.81 o 
 -12   2   2     5960.97     6018.43    233.33 o 
 -11   2   2     3306.36     2870.42    137.85 o 
 -10   2   2      215.45      253.98     97.61 o 
  -9   2   2     5629.76     6297.31    121.43 o 
  -8   2   2     3570.39     3525.13    103.79 o 
  -7   2   2     1222.24     1351.77     84.15 o 
  -6   2   2      513.35      324.10     69.71 o 
  -5   2   2      143.55      396.09     62.90 o 
  -4   2   2    10570.77    11846.43     94.98 o 
  -3   2   2     3951.50     5317.87     61.37 o 
  -2   2   2    15996.65    18495.61     73.83 o 
  -1   2   2    21123.18    23591.66    251.15 o 
   1   2   2     1076.95     1125.10     56.38 o 
   2   2   2     5555.63     5858.61     81.39 o 
   3   2   2     4922.12     5536.57    100.42 o 
   4   2   2     9544.87     9879.57    120.88 o 
   5   2   2     4753.10     5517.83    139.62 o 
   6   2   2     1177.37     1141.35    138.99 o 
   7   2   2    20508.51    20753.00    240.76 o 
   8   2   2     5687.45     5763.74    119.37 o 
   9   2   2     6083.21     6274.31    172.47 o 
  10   2   2     7549.85     7531.50    227.74 o 
  11   2   2     2781.08     3112.94    209.52 o 
  12   2   2     1584.45     1985.16    218.40 o 
  13   2   2     1908.49     2268.92    223.44 o 
  14   2   2      485.81      697.58    236.25 o 
  15   2   2        0.15      -63.47    533.78 o 
 -15   3   2      220.57      425.02    247.35 o 
 -14   3   2      221.24      195.11    203.88 o 
 -13   3   2      163.45       70.49    157.07 o 
 -12   3   2     5245.23     5030.08    239.08 o 
 -11   3   2       10.94       63.72    138.15 o 
 -10   3   2     3362.35     3377.71    142.97 o 
  -9   3   2        2.30       11.89     75.57 o 
  -8   3   2      934.52      888.69     88.48 o 
  -7   3   2     7734.81     7410.35    109.50 o 
  -6   3   2     4556.47     4296.72    102.81 o 
  -5   3   2     2590.95     2213.86     71.82 o 
  -4   3   2      609.91      723.60     63.74 o 
  -3   3   2    31035.08    30409.71    135.06 o 
  -2   3   2     8321.16    10106.19     61.64 o 
  -1   3   2     1490.65     1291.03     37.35 o 
   0   3   2     2464.65     2258.92     37.70 o 
   1   3   2     9680.31     9111.57     59.51 o 
   2   3   2      492.30      586.18     60.07 o 
   3   3   2     2274.69     2254.59    141.73 o 
   4   3   2     3521.74     3126.62    125.22 o 
   5   3   2      646.21      612.99     85.89 o 
   6   3   2     8855.16     9514.81    176.17 o 
   7   3   2     5236.65     5023.24    162.72 o 
   8   3   2     1452.59     1305.97    174.33 o 
   9   3   2     1610.74     1699.11    108.47 o 
  10   3   2     1995.46     2028.15    254.01 o 
  11   3   2     6637.90     6398.23    243.45 o 
  12   3   2       29.31        8.71     63.45 o 
  13   3   2        1.20      -24.39    107.13 o 
  14   3   2     4070.94     4137.96    245.67 o 
  15   3   2       10.91      161.72    352.48 o 
 -15   4   2      379.00      434.60    234.75 o 
 -14   4   2     1177.08     1081.03    221.44 o 
 -13   4   2     9056.63     9591.31    276.06 o 
 -12   4   2       80.19      224.70    251.14 o 
 -11   4   2     8066.27     8659.93    203.70 o 
 -10   4   2     6101.90     6426.31    163.16 o 
  -9   4   2    17372.21    17340.74    194.09 o 
  -8   4   2     1908.31     2048.61    119.79 o 
  -7   4   2    33591.71    33296.76    288.50 o 
  -6   4   2     4021.82     3925.44    103.77 o 
  -5   4   2     2494.95     2540.71     88.39 o 
  -4   4   2    16469.28    17816.77    152.66 o 
  -3   4   2    12593.92    12153.64    118.28 o 
  -2   4   2       32.54       65.68     67.35 o 
  -1   4   2     6869.77     6503.68     63.41 o 
   0   4   2     9232.68    10137.78    141.56 o 
   1   4   2   162477.66   169790.58   1685.85 o 
   2   4   2      492.14      718.46     75.85 o 
   3   4   2     2270.95     2152.09    101.94 o 
   4   4   2     2036.39     2070.91     82.37 o 
   5   4   2     5580.86     5853.59     65.70 o 
   6   4   2      670.28      753.48    100.46 o 
   7   4   2     5402.87     4513.37    168.00 o 
   8   4   2      712.07      589.44    147.54 o 
   9   4   2       42.26      -12.01     12.01 o 
  10   4   2     4970.89     4598.27    275.90 o 
  11   4   2     1994.95     1885.62    204.63 o 
  13   4   2       63.78      -16.49     85.31 o 
  14   4   2       65.87      214.36    230.61 o 
  15   4   2      498.59      427.90    233.78 o 
 -15   5   2     1420.12     1598.49    324.13 o 
 -14   5   2      104.03       -5.88     21.32 o 
 -13   5   2        2.92      128.76    197.31 o 
 -12   5   2     1854.46     1809.05    193.56 o 
 -11   5   2      126.83       81.15    120.22 o 
 -10   5   2      207.40      353.21    124.94 o 
  -9   5   2     1324.65     1582.31    128.41 o 
  -8   5   2     5677.43     6099.62    190.61 o 
  -7   5   2    11944.41    11711.64    152.03 o 
  -6   5   2     8989.98     8522.24    129.51 o 
  -5   5   2     2590.60     2347.57    105.00 o 
  -4   5   2    71227.38    78570.28    568.80 o 
  -3   5   2     4773.80     4620.83    140.43 o 
  -2   5   2    12880.56    14011.97    329.87 o 
  -1   5   2     7619.22     7634.93     48.16 o 
   0   5   2    58978.67    65056.93   1016.46 o 
   1   5   2     2408.35     2519.97     75.58 o 
   2   5   2     4960.84     5388.78     98.38 o 
   3   5   2    19726.46    21769.65    360.64 o 
   4   5   2     7020.60     7374.37    124.79 o 
   5   5   2     2988.03     3643.04     72.44 o 
   6   5   2     2608.51     2393.99     61.31 o 
   7   5   2       14.90       32.47     32.03 o 
   8   5   2     6365.84     6330.29    195.18 o 
   9   5   2        3.03      -66.92    103.77 o 
  10   5   2     4015.13     3829.85    207.97 o 
  11   5   2     2146.56     2156.91    374.85 o 
  12   5   2        3.63       42.07    234.74 o 
  13   5   2       14.27      233.61    293.53 o 
  14   5   2     3698.71     3484.12    246.90 o 
  15   5   2      372.86      336.13    234.77 o 
 -15   6   2     1665.39     1548.29    323.83 o 
 -14   6   2      125.79       79.85    300.85 o 
 -13   6   2      581.87      642.35    260.62 o 
 -12   6   2     2074.64     2039.31    212.90 o 
 -11   6   2     1194.97     1322.76    125.20 o 
 -10   6   2     5718.06     6159.09    166.67 o 
  -9   6   2    12478.12    12008.47    186.74 o 
  -8   6   2     5370.15     5625.70    145.88 o 
  -7   6   2     5244.49     5018.09    131.02 o 
  -6   6   2     2679.76     2321.64    117.42 o 
  -5   6   2       33.36       82.20     92.60 o 
  -4   6   2    75377.98    79868.75    523.52 o 
  -3   6   2    28743.92    28743.23    254.62 o 
  -2   6   2     2910.83     3600.53     62.79 o 
  -1   6   2    19293.98    21830.47    176.35 o 
   0   6   2    19278.70    20585.66    136.48 o 
   1   6   2    51116.44    54145.03    338.09 o 
   2   6   2    56148.54    57859.46    535.25 o 
   3   6   2     9686.38     9902.34    190.11 o 
   4   6   2     4986.54     5060.04    111.05 o 
   5   6   2     2615.00     2335.77     78.34 o 
   6   6   2     4345.91     3948.07     76.90 o 
   7   6   2    19469.96    19985.04    131.85 o 
   8   6   2      556.52      463.96    133.66 o 
   9   6   2     6893.78     6069.34    216.62 o 
  10   6   2    13716.71    14451.50    504.24 o 
  11   6   2     4161.57     4282.54    230.65 o 
  12   6   2      212.81      302.86    194.66 o 
  13   6   2      529.72      586.24    210.93 o 
  14   6   2     4096.63     4444.13    264.48 o 
  15   6   2      332.00      404.44    315.45 o 
 -14   7   2      223.60       77.22    301.20 o 
 -13   7   2     5803.30     5684.16    336.73 o 
 -12   7   2      207.75      289.14    245.32 o 
 -11   7   2       25.82      -19.73     86.98 o 
 -10   7   2     9166.94     8888.43    237.36 o 
  -9   7   2     5432.28     5536.72    287.85 o 
  -8   7   2     3071.87     2949.31    156.77 o 
  -7   7   2     3221.50     2969.52    142.20 o 
  -6   7   2     1137.73     1197.20    108.35 o 
  -5   7   2     3528.24     3939.86    116.40 o 
  -4   7   2    10223.27     9917.23    192.61 o 
  -3   7   2     5210.24     4787.32    150.46 o 
  -2   7   2    17330.16    18434.94     92.08 o 
  -1   7   2     7235.57     8826.67     76.65 o 
   0   7   2    11783.48    13978.98    146.29 o 
   1   7   2      329.14      416.16    151.10 o 
   2   7   2      748.09      848.53    137.12 o 
   3   7   2      387.88      129.89    100.96 o 
   4   7   2    20574.61    21499.32    172.93 o 
   5   7   2     1562.22     1117.20    112.45 o 
   6   7   2     1801.62     1898.09    127.87 o 
   7   7   2     6277.14     5668.71    139.65 o 
   8   7   2      269.83      239.04    120.23 o 
   9   7   2     2220.95     2116.72    200.30 o 
  10   7   2      298.91      261.91    177.13 o 
  11   7   2     3772.94     3791.42    220.23 o 
  12   7   2       11.91       70.97    101.21 o 
  13   7   2      162.85      156.76    187.26 o 
  14   7   2        8.49      174.15    211.09 o 
  15   7   2      143.93      181.17    349.06 o 
 -14   8   2      157.42      148.40    273.47 o 
 -13   8   2      288.52      367.23    285.13 o 
 -12   8   2     3604.05     3529.03    296.18 o 
 -11   8   2      195.03       33.09    110.73 o 
 -10   8   2     7429.70     7283.22    297.37 o 
  -9   8   2       32.83       89.78    231.41 o 
  -8   8   2     1483.30     1432.69    143.76 o 
  -7   8   2     1417.58     1512.57    132.69 o 
  -6   8   2    17446.23    16885.34    199.40 o 
  -5   8   2     4519.93     4572.84    177.86 o 
  -4   8   2     7023.50     6681.11    182.00 o 
  -3   8   2     2530.15     3067.44    108.31 o 
  -2   8   2    10472.28    11394.65    100.89 o 
  -1   8   2    12522.63    12299.36    165.12 o 
   0   8   2    11107.79    10616.90    131.45 o 
   1   8   2     3116.90     3400.00    123.03 o 
   2   8   2       29.06      195.64    179.31 o 
   3   8   2     1707.48     1652.69     51.79 o 
   4   8   2     7898.12     7450.26    212.09 o 
   5   8   2      241.14      254.12    109.89 o 
   6   8   2     1885.19     1426.11    117.16 o 
   7   8   2     1348.43     1340.10    149.26 o 
   8   8   2    10273.60    10099.25    188.53 o 
   9   8   2       13.47      -13.97    107.82 o 
  10   8   2     5432.74     6095.86    227.08 o 
  11   8   2     1922.78     1814.86    206.28 o 
  12   8   2        2.32       -4.81     63.19 o 
  13   8   2      361.30      206.32    218.00 o 
  14   8   2        4.11       15.28    291.71 o 
 -14   9   2      593.74      548.29    283.17 o 
 -13   9   2      961.23     1084.35    279.77 o 
 -12   9   2     1747.01     1664.68    283.83 o 
 -11   9   2      526.86      343.23    156.46 o 
 -10   9   2     2641.21     3401.75    260.22 o 
  -9   9   2     1553.77     1278.57    156.17 o 
  -8   9   2     1406.79     1343.64    145.69 o 
  -7   9   2     1676.07     1900.25    188.48 o 
  -6   9   2     2022.17     2538.83    130.48 o 
  -5   9   2     4872.78     5805.31    189.62 o 
  -4   9   2     1416.24     1344.82    149.13 o 
  -3   9   2     3763.18     3542.00    143.73 o 
  -2   9   2      988.55      814.86     77.35 o 
  -1   9   2      358.10      426.53     83.55 o 
   0   9   2     9458.79     9035.34    133.30 o 
   1   9   2    13386.79    13170.25    153.28 o 
   2   9   2     4084.92     3858.10    278.76 o 
   3   9   2     3738.22     3509.02     53.67 o 
   4   9   2      602.61      610.73    121.53 o 
   5   9   2     2241.45     2229.58    172.56 o 
   6   9   2     2163.97     1560.07    142.23 o 
   7   9   2    22920.43    22848.43    275.60 o 
   8   9   2     4186.82     4045.28    193.21 o 
   9   9   2     2808.61     2706.02    148.80 o 
  10   9   2       48.56       -7.09    100.59 o 
  11   9   2      713.26      748.70    195.79 o 
  12   9   2     3725.41     3404.76    237.51 o 
  13   9   2     6092.40     6133.01    342.27 o 
 -14  10   2      249.00      417.58    284.12 o 
 -13  10   2      170.04      290.17    252.73 o 
 -12  10   2      375.67      168.47    240.83 o 
 -11  10   2     3261.19     3421.61    270.33 o 
 -10  10   2      412.24      383.93    159.66 o 
  -9  10   2     8788.67     8633.93    327.95 o 
  -8  10   2     9403.56     8570.37    195.10 o 
  -7  10   2     4732.07     4450.03    174.39 o 
  -6  10   2     1503.45     1263.33    129.52 o 
  -5  10   2     3762.02     3617.49    185.82 o 
  -4  10   2      239.79      163.69     97.37 o 
  -3  10   2    15293.58    16220.31    182.69 o 
  -2  10   2      947.91      610.83     73.32 o 
  -1  10   2    25468.54    25798.81    291.21 o 
   0  10   2     5717.51     5858.20    176.27 o 
   1  10   2     2012.85     2093.40    202.93 o 
   2  10   2     1061.19     1080.26    132.08 o 
   3  10   2     2151.83     2006.71    133.69 o 
   4  10   2     7203.82     7518.87    230.13 o 
   5  10   2      946.59      881.52    144.81 o 
   6  10   2       50.74      -59.12     78.30 o 
   7  10   2     2981.61     2524.41    239.41 o 
   8  10   2     2638.38     2567.39    146.64 o 
   9  10   2       76.45       31.01    104.46 o 
  10  10   2     1461.72     1373.58    161.06 o 
  11  10   2     2516.25     2344.48    217.36 o 
  12  10   2     3343.18     3527.32    302.62 o 
  13  10   2     1747.85     1705.48    320.60 o 
  14  10   2      622.50      679.88    348.51 o 
 -14  11   2       89.63      265.20    297.17 o 
 -13  11   2     1903.75     1873.12    289.41 o 
 -12  11   2      424.69      203.86    255.03 o 
 -11  11   2      399.01      314.89    254.30 o 
 -10  11   2     1709.40     1376.47    157.39 o 
  -9  11   2     1967.55     2202.90    160.87 o 
  -8  11   2     9853.13    10008.93    208.40 o 
  -7  11   2     1421.87     1318.94    135.90 o 
  -6  11   2      100.18      -17.83     78.60 o 
  -5  11   2     1267.18     1350.51    162.56 o 
  -4  11   2     1263.73     1090.85    114.44 o 
  -3  11   2    36225.08    36349.46    338.20 o 
  -2  11   2     1549.52     1520.31     82.85 o 
  -1  11   2       27.21      117.28     75.69 o 
   0  11   2     1990.46     2297.46    101.85 o 
   1  11   2    10462.87     9368.80    144.02 o 
   2  11   2     1813.21     1885.49    132.10 o 
   3  11   2    34390.76    35640.55    531.84 o 
   4  11   2      466.42      625.15    160.05 o 
   5  11   2    14312.25    13666.55    360.71 o 
   6  11   2     1665.20     1301.81    350.23 o 
   7  11   2     1632.44     1421.35    214.73 o 
   8  11   2    11900.88    12517.62    242.49 o 
   9  11   2        1.88       44.46    108.65 o 
  10  11   2    11014.97    12075.31    262.91 o 
  11  11   2      980.66     1086.22    181.42 o 
  12  11   2      807.16      483.96    293.57 o 
  13  11   2       99.93      174.68    262.30 o 
  14  11   2      623.32      753.26    347.32 o 
 -14  12   2       83.72       64.23    301.38 o 
 -12  12   2     4128.57     4527.53    322.64 o 
 -11  12   2      144.21      245.93    156.30 o 
 -10  12   2        4.05       55.15    197.51 o 
  -9  12   2     3627.37     3826.10    241.11 o 
  -8  12   2     1403.57     1430.73    154.85 o 
  -7  12   2     1971.28     1852.10    166.64 o 
  -6  12   2     7899.35     7257.46    251.27 o 
  -5  12   2    14618.08    13627.34    265.05 o 
  -4  12   2     1758.96     1903.65    167.06 o 
  -3  12   2       64.86      -26.67     29.33 o 
  -2  12   2       11.61        9.67     79.53 o 
  -1  12   2     4117.94     3922.52    151.89 o 
   0  12   2       16.47       44.65     86.39 o 
   1  12   2    24591.25    23358.49    525.21 o 
   2  12   2    11941.27    13125.95    100.86 o 
   3  12   2     5983.79     6437.28    178.17 o 
   4  12   2      115.91      213.18     60.51 o 
   5  12   2       15.19      -12.29     32.15 o 
   6  12   2     1582.22     1621.77    435.67 o 
   7  12   2     7529.31     7176.45    276.50 o 
   8  12   2     6017.76     5518.27    294.41 o 
   9  12   2     6694.95     6840.80    222.11 o 
  10  12   2      211.38      347.30    256.85 o 
  11  12   2     2380.68     2648.99    245.28 o 
  12  12   2     3329.53     2696.83    332.14 o 
  13  12   2       55.71      226.63    271.33 o 
  14  12   2      349.75      111.18    338.02 o 
 -14  13   2       19.55      124.94    306.37 o 
 -13  13   2       92.79       32.86    287.55 o 
 -12  13   2     1650.07     1908.66    286.18 o 
 -11  13   2     3716.15     4010.26    254.04 o 
 -10  13   2     4293.98     4364.39    187.99 o 
  -9  13   2      719.90      730.07    149.66 o 
  -8  13   2      335.52      199.24    144.37 o 
  -7  13   2     2724.61     2251.40    225.10 o 
  -6  13   2        9.31       38.13     90.92 o 
  -5  13   2     3759.50     3626.05    160.33 o 
  -4  13   2     1695.61     1825.63    107.93 o 
  -3  13   2        4.39      -23.82     73.89 o 
  -2  13   2     5359.88     5005.72     90.37 o 
  -1  13   2     1275.20     1644.12     95.50 o 
   0  13   2    46321.20    47679.00    655.85 o 
   1  13   2      648.80      616.22    111.05 o 
   2  13   2     1975.93     2095.95     81.11 o 
   3  13   2        0.26       -5.58     31.51 o 
   4  13   2    12684.33    12083.97    229.97 o 
   5  13   2     5412.31     5168.01    136.12 o 
   6  13   2      554.35       62.99    366.67 o 
   7  13   2       11.98       12.85     36.86 o 
   8  13   2     1716.87     1593.44    261.14 o 
   9  13   2       80.45      247.36    215.20 o 
  10  13   2     1836.29     1684.82    184.28 o 
  11  13   2        3.44       46.89    143.19 o 
  12  13   2      260.37      180.53    289.79 o 
  13  13   2     1062.15     1131.91    293.46 o 
  14  13   2     2012.68     2551.96    378.60 o 
 -14  14   2      586.03       89.25    303.59 o 
 -13  14   2     1539.51     1703.80    315.70 o 
 -12  14   2     2934.30     2912.47    196.64 o 
 -11  14   2      837.20     1009.41    179.91 o 
 -10  14   2      150.03      405.20    163.18 o 
  -9  14   2     8209.92     7605.71    403.61 o 
  -8  14   2    15814.83    15631.12    250.68 o 
  -7  14   2      167.41      306.50    194.86 o 
  -6  14   2     6273.22     5932.52    178.44 o 
  -5  14   2      851.97      914.11    144.44 o 
  -4  14   2     4932.94     4402.79    127.38 o 
  -3  14   2       48.61      -30.62     64.06 o 
  -2  14   2    26400.31    25464.98    184.48 o 
  -1  14   2     1610.95     1719.70    100.17 o 
   0  14   2    12627.96    12153.70    170.78 o 
   1  14   2     1084.49     1192.18    116.33 o 
   2  14   2    19445.04    18601.95    118.33 o 
   3  14   2     4563.85     5049.74    138.24 o 
   4  14   2      429.56      346.98    168.19 o 
   5  14   2      454.01      436.85     78.64 o 
   6  14   2      401.16        5.93    175.34 o 
   7  14   2      650.50      577.35    247.68 o 
   8  14   2      739.81      760.00    232.23 o 
   9  14   2     2235.56     2309.42    193.18 o 
  10  14   2      500.74      369.74    182.01 o 
  11  14   2      115.10      -21.82    129.58 o 
  12  14   2      386.59      362.00    188.76 o 
  13  14   2      878.14      681.65    287.45 o 
  14  14   2       44.33       24.18    352.81 o 
 -13  15   2     3909.59     3566.85    347.96 o 
 -12  15   2      881.23     1002.81    186.61 o 
 -11  15   2     1993.95     2545.60    194.22 o 
 -10  15   2      925.62     1090.14    174.20 o 
  -9  15   2       99.90      157.84    209.82 o 
  -8  15   2      979.72     1074.06    158.02 o 
  -7  15   2      180.45      188.07    166.59 o 
  -6  15   2     2744.73     2434.82    171.78 o 
  -5  15   2      205.07       15.47    108.19 o 
  -4  15   2     5892.45     5531.94    139.33 o 
  -3  15   2     1561.76     1359.60    144.30 o 
  -2  15   2     7508.75     8046.88    114.17 o 
  -1  15   2     6744.17     6875.93    132.68 o 
   0  15   2     7831.75     7563.44    136.21 o 
   1  15   2      431.33      559.68    117.66 o 
   2  15   2     9338.35     9434.67     99.62 o 
   3  15   2    10426.39    10123.43    178.81 o 
   4  15   2    40434.40    39900.76    418.94 o 
   5  15   2     1571.14     1437.69    194.39 o 
   6  15   2      866.39      579.85    204.73 o 
   7  15   2     2311.64     1833.96    245.86 o 
   8  15   2       43.69      148.20    244.91 o 
   9  15   2     1819.88     1830.88    265.69 o 
  10  15   2        2.76      103.60    229.35 o 
  11  15   2      856.93      891.33    198.03 o 
  12  15   2      193.88      300.00    204.85 o 
  13  15   2      102.44      134.33    292.15 o 
 -13  16   2      136.41       17.25     48.64 o 
 -12  16   2        1.24      -81.64    134.58 o 
 -11  16   2      824.48      756.27    173.85 o 
 -10  16   2     1277.06     1418.17    170.01 o 
  -9  16   2     3284.58     3516.11    158.77 o 
  -8  16   2      693.33      866.53    133.38 o 
  -7  16   2     2525.95     2324.26    177.23 o 
  -6  16   2     9077.53     8174.83    225.18 o 
  -5  16   2       59.24       40.14     73.45 o 
  -4  16   2     9802.25     9957.70    207.01 o 
  -3  16   2    14290.40    14433.09    148.66 o 
  -2  16   2     2649.65     2758.07     95.48 o 
  -1  16   2     3025.08     3147.05    123.25 o 
   0  16   2       28.88      306.41    265.73 o 
   1  16   2     1910.78     2251.92    190.88 o 
   2  16   2     3876.25     3775.71     85.48 o 
   3  16   2     2934.51     3210.43    146.30 o 
   4  16   2        1.85       79.87    218.35 o 
   5  16   2      231.15       -3.36     58.60 o 
   6  16   2     4959.06     5088.02    315.08 o 
   7  16   2     1330.90     1136.91    433.72 o 
   8  16   2    19158.58    19459.06    421.17 o 
   9  16   2       88.62      -44.53    248.91 o 
  10  16   2      353.35      345.29    178.94 o 
  11  16   2       76.33      169.73    178.10 o 
  12  16   2     1787.05     2504.22    225.87 o 
  13  16   2      802.72      702.36    311.57 o 
 -13  17   2       13.32      -29.05    136.81 o 
 -12  17   2      972.08     1071.18    163.40 o 
 -11  17   2      658.39      601.44    152.00 o 
 -10  17   2     2213.74     2103.92    155.12 o 
  -9  17   2      231.31      166.50    138.52 o 
  -8  17   2      228.57      267.98    169.22 o 
  -7  17   2      282.85      285.38    155.21 o 
  -6  17   2     1712.25     1711.99    182.45 o 
  -5  17   2     9652.61     9541.07    220.98 o 
  -4  17   2      225.56      192.64    152.81 o 
  -3  17   2     8149.69     7921.59    129.90 o 
  -2  17   2      736.35      782.26     93.33 o 
  -1  17   2      334.62      372.29    112.86 o 
   0  17   2     6782.60     6905.81    192.11 o 
   1  17   2     2354.83     2598.19    149.59 o 
   2  17   2     1207.03      920.67     76.94 o 
   3  17   2    11998.23    11671.19    193.09 o 
   4  17   2     1774.76     1357.38    153.64 o 
   5  17   2    18210.29    17519.82    232.33 o 
   7  17   2     3383.94     3025.19    379.82 o 
   8  17   2      323.43      348.80    257.42 o 
   9  17   2      137.79        6.08     25.67 o 
  10  17   2     1039.21      867.42    178.26 o 
  11  17   2      100.78      145.40    196.31 o 
  12  17   2      224.11      149.60    199.41 o 
  13  17   2      923.21     1052.33    228.19 o 
 -12  18   2      658.32      552.11    171.61 o 
 -11  18   2      238.07      232.99    152.54 o 
 -10  18   2      179.07      314.40    147.90 o 
  -9  18   2     2503.90     2507.29    158.15 o 
  -8  18   2     4421.12     4519.51    220.97 o 
  -7  18   2      620.30      505.64    180.27 o 
  -6  18   2       33.23       42.29    236.61 o 
  -5  18   2      462.50       36.08    222.63 o 
  -4  18   2      103.97       -8.27     66.70 o 
  -3  18   2      243.78        3.57     70.60 o 
  -2  18   2      445.50      395.13     98.31 o 
  -1  18   2     4245.10     4636.76    146.72 o 
   0  18   2     1698.38     1802.88    159.61 o 
   1  18   2     3383.72     3087.07    158.55 o 
   2  18   2     1623.68     1531.55     86.49 o 
   3  18   2       12.63      326.76    354.93 o 
   4  18   2     3855.91     3901.39    168.80 o 
   5  18   2     1135.43      911.09    200.97 o 
   6  18   2     5057.19     5453.46    185.16 o 
   7  18   2      898.71      655.83    269.76 o 
   8  18   2      186.33       39.65     81.64 o 
   9  18   2      178.73      268.31    268.27 o 
  10  18   2     1135.48     1280.45    218.60 o 
  11  18   2      109.43      203.94    204.86 o 
  12  18   2       19.92       91.62    211.24 o 
  13  18   2      106.95      188.80    226.22 o 
 -12  19   2      601.69      424.74    165.31 o 
 -11  19   2     1204.44     1397.49    168.88 o 
 -10  19   2     1104.66     1236.60    148.26 o 
  -9  19   2       36.55      126.19    131.62 o 
  -8  19   2     3674.15     3461.02    216.51 o 
  -7  19   2      151.94       -5.11    116.55 o 
  -6  19   2       49.38      -24.90    100.99 o 
  -5  19   2     9952.27     9665.10    236.61 o 
  -4  19   2      888.29      760.79    129.12 o 
  -3  19   2       12.42       75.63    235.65 o 
  -2  19   2     1319.49     1477.19    105.40 o 
  -1  19   2    20852.74    19589.60    262.42 o 
   0  19   2      543.91      593.43    143.14 o 
   1  19   2     6646.57     6443.88    168.19 o 
   2  19   2     8561.92     8570.52    119.06 o 
   3  19   2     4281.57     4407.23    191.02 o 
   4  19   2        9.25      -53.81     75.48 o 
   5  19   2    17414.34    17945.44    291.51 o 
   6  19   2     2286.07     2295.56    174.19 o 
   7  19   2     1797.22     1379.23    189.33 o 
   8  19   2     6773.76     5684.08    341.93 o 
   9  19   2      351.29      493.82    271.49 o 
  10  19   2     1503.88     1524.54    195.95 o 
  11  19   2     2648.28     2483.06    229.04 o 
  12  19   2      503.19      280.94    212.03 o 
 -12  20   2      113.73      270.69    224.66 o 
 -11  20   2       34.41       23.43    255.25 o 
 -10  20   2     2023.45     1927.17    163.85 o 
  -9  20   2      662.18      593.57    147.13 o 
  -8  20   2      285.16      360.76    172.18 o 
  -7  20   2     2255.68     2045.22    181.19 o 
  -6  20   2      795.88      859.51    169.47 o 
  -5  20   2     5011.65     4739.49    163.53 o 
  -4  20   2     1574.47     1393.37    142.94 o 
  -3  20   2      717.22      537.87    132.30 o 
  -2  20   2      437.18      140.31    102.73 o 
  -1  20   2    11863.49    12208.69    190.52 o 
   0  20   2      196.31      226.28    153.20 o 
   1  20   2     5516.48     5528.64    198.95 o 
   2  20   2     5299.35     5451.94    136.74 o 
   3  20   2      623.77      686.18    151.60 o 
   4  20   2     1302.97     1255.85    155.42 o 
   5  20   2      713.94      562.37    168.23 o 
   6  20   2     3848.69     3969.52    185.62 o 
   7  20   2     1198.24     1039.86    214.32 o 
   8  20   2      569.42      351.29    197.44 o 
  10  20   2      410.74      121.93    246.82 o 
  11  20   2      907.32      890.06    210.80 o 
  12  20   2      395.89      506.16    226.32 o 
 -12  21   2     2965.38     2663.75    247.85 o 
 -11  21   2      222.80      231.11    262.76 o 
 -10  21   2       42.45       82.09    131.02 o 
  -9  21   2     1362.49     1216.30    148.39 o 
  -8  21   2       34.27       21.43    106.09 o 
  -7  21   2       69.13      122.42    177.16 o 
  -6  21   2      104.28       96.64    175.35 o 
  -5  21   2        0.08      146.89    252.20 o 
  -4  21   2     9281.07     9401.85    191.96 o 
  -3  21   2      372.28      188.87    100.71 o 
  -2  21   2     3769.52     4264.81    126.00 o 
  -1  21   2     1963.59     2100.11    127.08 o 
   0  21   2     8032.56     7925.59    178.08 o 
   1  21   2     1171.74     1620.20    126.95 o 
   2  21   2    17738.89    16868.72    231.44 o 
   3  21   2     1707.61     1557.70    162.34 o 
   4  21   2      348.79      418.21    161.29 o 
   5  21   2      182.24      253.47    157.34 o 
   6  21   2     2936.84     3033.70    169.25 o 
   7  21   2      585.80       68.12    177.47 o 
   8  21   2      212.69      -29.10     76.59 o 
   9  21   2     4698.37     4494.80    250.48 o 
  10  21   2      772.82      705.32    205.48 o 
  11  21   2        0.87      122.04    304.38 o 
  12  21   2      488.73      597.75    236.01 o 
 -11  22   2     1029.43     1131.12    229.62 o 
 -10  22   2      609.15      301.93    212.58 o 
  -9  22   2      142.75       14.65    109.96 o 
  -8  22   2     1342.27     1173.25    182.52 o 
  -7  22   2        7.89       54.99    186.70 o 
  -6  22   2      202.89      184.69    171.99 o 
  -5  22   2      939.93      863.94    146.89 o 
  -4  22   2      720.20      781.66    143.17 o 
  -3  22   2      106.82        1.51     17.68 o 
  -2  22   2      681.36      750.26    112.32 o 
  -1  22   2      464.84      371.65    151.71 o 
   0  22   2        9.30      181.09    136.12 o 
   1  22   2     1114.55     1315.89    175.26 o 
   2  22   2       26.45      123.85    135.33 o 
   3  22   2      380.07      396.45    153.35 o 
   4  22   2     3990.42     3693.78    180.64 o 
   5  22   2       35.79       30.30    187.73 o 
   6  22   2     1726.11     1599.25    166.43 o 
   7  22   2     1044.22     1074.26    227.21 o 
   8  22   2      127.86       75.07    235.91 o 
   9  22   2      239.20       99.53    186.03 o 
  10  22   2     1265.87      828.35    217.24 o 
  11  22   2       25.44       45.31     55.27 o 
 -11  23   2     3316.69     3310.28    262.09 o 
 -10  23   2        4.78       54.90    293.87 o 
  -9  23   2        8.56      -65.77     87.03 o 
  -8  23   2      178.63      209.47    204.28 o 
  -7  23   2     2752.59     3639.59    465.65 o 
  -6  23   2     1332.94     1486.22    191.85 o 
  -5  23   2       13.79      306.28    265.33 o 
  -4  23   2      600.82      595.96    131.99 o 
  -3  23   2      114.49      146.10    243.73 o 
  -2  23   2     2843.18     2787.83    145.37 o 
  -1  23   2     2329.73     2348.07    153.19 o 
   0  23   2     3410.89     3563.45    157.72 o 
   1  23   2     1982.83     2468.01    240.54 o 
   2  23   2       27.83       16.19    115.72 o 
   3  23   2       76.18      152.56    171.55 o 
   4  23   2     9161.64    10213.15    214.97 o 
   5  23   2      620.37      258.11    301.02 o 
   6  23   2      322.92      471.52    144.34 o 
   7  23   2     7018.59     7167.59    215.72 o 
   8  23   2        7.76      153.24    185.28 o 
   9  23   2      194.52        6.84     59.11 o 
  10  23   2       88.44       24.82    124.74 o 
  11  23   2      559.55      502.43    186.36 o 
 -11  24   2      539.37      235.20    245.17 o 
 -10  24   2       32.75      119.18    274.91 o 
  -9  24   2      312.83      294.47    210.55 o 
  -8  24   2        6.47       15.29    240.53 o 
  -7  24   2     4056.64     3572.43    216.68 o 
  -6  24   2    14228.09    14260.93    311.48 o 
  -5  24   2     1501.76     1420.47    182.06 o 
  -4  24   2       36.22      -29.16    141.88 o 
  -3  24   2     2309.74     2207.03    200.83 o 
  -2  24   2      561.86      467.59    277.65 o 
  -1  24   2      397.29      247.34    157.45 o 
   0  24   2    13929.19    13918.67    332.96 o 
   1  24   2     2161.94     2403.47    241.43 o 
   2  24   2      199.00      147.41    188.01 o 
   3  24   2      424.15      558.01    157.96 o 
   4  24   2     4825.82     5230.93    190.02 o 
   5  24   2      741.91      516.16    159.18 o 
   6  24   2      481.25      559.19    168.89 o 
   7  24   2     6593.85     6984.94    224.03 o 
   8  24   2      142.35      247.73    189.31 o 
   9  24   2        4.00       51.49    183.41 o 
  10  24   2      741.37      361.58    240.64 o 
  11  24   2       23.31      130.27    316.34 o 
 -10  25   2     1164.59      844.61    232.20 o 
  -9  25   2       51.96      100.52    204.63 o 
  -8  25   2      745.10      516.81    219.64 o 
  -7  25   2     1206.17     1160.41    216.64 o 
  -6  25   2     1191.42     1362.01    225.27 o 
  -5  25   2     1352.79     1259.33    197.87 o 
  -4  25   2      292.11       61.51    138.41 o 
  -3  25   2     6001.44     5912.96    229.79 o 
  -1  25   2       59.86      -57.80    137.56 o 
   0  25   2     2934.82     3349.50    164.06 o 
   1  25   2      118.09        3.07    124.99 o 
   2  25   2      404.39      446.52    194.02 o 
   3  25   2     2349.22     2516.45    174.83 o 
   4  25   2       68.04       25.80     72.84 o 
   5  25   2     4186.60     4209.96    192.11 o 
   6  25   2      114.97      185.41    173.18 o 
   7  25   2     1499.73     1479.30    174.07 o 
   8  25   2     3047.04     3038.75    248.33 o 
   9  25   2     1446.95     1270.87    214.38 o 
 -10  26   2      328.74      183.09    232.71 o 
  -9  26   2        4.11       68.16    103.05 o 
  -8  26   2      555.00      544.01    196.38 o 
  -7  26   2       16.02       -8.63     35.17 o 
  -6  26   2      839.86      777.85    192.96 o 
  -5  26   2        4.01      -30.31    295.92 o 
  -4  26   2      613.50      612.36    181.72 o 
  -3  26   2     2000.94     1576.37    213.88 o 
  -2  26   2      741.50      830.14    275.01 o 
  -1  26   2      683.22      986.84    182.74 o 
   0  26   2     1140.22     1262.80    187.45 o 
   1  26   2     4556.83     4515.62    176.80 o 
   2  26   2      338.81      313.70    157.90 o 
   3  26   2      375.72      488.37    188.72 o 
   4  26   2      186.65      152.64    153.22 o 
   5  26   2        3.33      -50.45    127.45 o 
   6  26   2      605.69      433.95    166.48 o 
   7  26   2      644.87       50.05    184.88 o 
   8  26   2        0.43        1.54     91.32 o 
   9  26   2      481.69      406.02    234.93 o 
  10  26   2      329.56      -21.91    135.84 o 
  -9  27   2       13.46      -69.53    422.33 o 
  -8  27   2     1139.08     1284.11    228.65 o 
  -7  27   2     1378.31     1116.77    209.71 o 
  -6  27   2     1587.78     1602.22    216.97 o 
  -5  27   2      300.12      274.84    198.20 o 
  -4  27   2     1673.41     1636.92    218.12 o 
  -3  27   2     1465.46     1553.52    198.90 o 
  -2  27   2     1045.57     1058.25    264.27 o 
  -1  27   2     2577.92     2638.67    204.04 o 
   1  27   2      441.34      763.46    152.08 o 
   2  27   2     1676.83     1814.83    179.22 o 
   3  27   2      111.82      164.61    151.52 o 
   4  27   2     4245.33     4623.83    205.04 o 
   5  27   2     6022.75     6257.42    248.40 o 
   6  27   2      625.20      526.69    166.18 o 
   7  27   2     3416.21     3633.92    258.71 o 
   8  27   2     1250.92     1288.74    221.15 o 
   9  27   2        0.43      115.25    313.25 o 
  -8  28   2       37.10      207.32    218.37 o 
  -7  28   2      265.97      398.83    210.69 o 
  -6  28   2     1778.49     1833.00    212.51 o 
  -5  28   2     1285.25     1447.79    228.30 o 
  -4  28   2      767.04      537.10    199.36 o 
  -3  28   2      899.25      655.09    195.05 o 
  -2  28   2      356.70      505.19    260.34 o 
  -1  28   2      237.86      313.55    186.77 o 
   0  28   2     1906.79     1933.82    193.89 o 
   1  28   2     3124.42     3394.76    201.73 o 
   2  28   2      807.35     1197.81    163.87 o 
   3  28   2     1409.01     1326.06    173.30 o 
   4  28   2       28.55      157.91    300.56 o 
   5  28   2      203.17      361.36    185.71 o 
   6  28   2     1705.58     2322.12    222.69 o 
   7  28   2      341.33      785.43    276.02 o 
   8  28   2        1.92      509.49    351.04 o 
  -8  29   2      226.56       14.92    186.30 o 
  -7  29   2     3968.86     3945.73    249.43 o 
  -6  29   2     1634.43     1538.83    239.24 o 
  -5  29   2     2548.26     2981.02    233.12 o 
  -4  29   2     2261.33     2177.30    219.75 o 
  -3  29   2      403.41      467.86    205.77 o 
  -2  29   2     5249.59     5046.90    270.19 o 
  -1  29   2     3060.49     3709.17    226.44 o 
   0  29   2     2212.99     2049.17    201.70 o 
   1  29   2     2510.45     2785.63    212.96 o 
   2  29   2     7407.12     8004.92    305.15 o 
   3  29   2     1718.16     1715.25    220.54 o 
   4  29   2      830.00     1216.70    208.64 o 
   5  29   2      835.47      758.08    238.59 o 
   6  29   2     3021.90     3110.34    225.05 o 
   7  29   2      124.41      243.25    218.91 o 
   8  29   2      165.05       87.21    231.05 o 
  -7  30   2       24.86       -6.70    104.91 o 
  -6  30   2      185.15      225.89    348.72 o 
  -5  30   2      540.42      707.29    214.38 o 
  -4  30   2      264.91      364.86    220.30 o 
  -3  30   2     1101.49      947.31    224.48 o 
  -2  30   2       59.06      112.37    193.52 o 
  -1  30   2      175.57      394.43    200.82 o 
   0  30   2       19.33       91.77    189.14 o 
   1  30   2      243.64      229.97    194.75 o 
   2  30   2       52.40      226.95    178.37 o 
   3  30   2      152.51      215.09    181.06 o 
   4  30   2      189.56      243.54    192.15 o 
   5  30   2      216.90      374.81    199.37 o 
   6  30   2      134.25      204.19    213.32 o 
   7  30   2      575.17      418.59    243.27 o 
  -6  31   2       30.43       16.38    130.78 o 
  -5  31   2      870.28      793.26    249.94 o 
  -4  31   2     2817.05     2722.80    265.00 o 
  -3  31   2       18.11       21.24    122.80 o 
  -2  31   2      135.26      235.73    244.89 o 
  -1  31   2       58.26       53.35    311.54 o 
   0  31   2      144.85      323.49    203.23 o 
   1  31   2      127.87      363.60    189.66 o 
   2  31   2       10.15      213.50    292.61 o 
   3  31   2      693.70      510.38    222.09 o 
   4  31   2      852.66      978.80    226.45 o 
   5  31   2     1921.85     1977.86    282.53 o 
   6  31   2      525.91      528.11    228.43 o 
  -5  32   2     1233.06     1251.17    247.43 o 
  -4  32   2      215.64      396.24    244.95 o 
  -3  32   2      200.76      406.75    310.91 o 
  -2  32   2      173.85      256.32    317.16 o 
  -1  32   2     1559.86     1837.81    355.64 o 
   0  32   2      302.12      376.47    170.38 o 
   1  32   2     1954.85     1798.02    231.28 o 
   2  32   2       23.50      -65.07    356.63 o 
   3  32   2       25.77       18.82     69.80 o 
   4  32   2      322.46      169.34    324.76 o 
   5  32   2      453.99      309.16    248.35 o 
  -4  33   2      368.30      351.04    224.17 o 
  -3  33   2      846.51      816.69    225.65 o 
  -2  33   2       67.76      163.01    230.74 o 
  -1  33   2     1087.79     1029.74    365.18 o 
   0  33   2      193.12      282.59    175.80 o 
   1  33   2       68.32       72.75    214.25 o 
   2  33   2      763.66      665.33    229.72 o 
   3  33   2     1477.04     1619.24    306.18 o 
   4  33   2      423.48      317.43    224.85 o 
  -2  34   2      638.86      558.90    232.21 o 
  -1  34   2       56.76       73.67    204.91 o 
   0  34   2     1204.77     1275.41    343.20 o 
   1  34   2      894.67      694.29    224.27 o 
   2  34   2      378.85      344.88    240.19 o 
 -15   0   3     1306.75     1125.83    319.21 o 
 -13   0   3     3751.59     4671.97    316.44 o 
 -11   0   3      240.95      354.78    139.01 o 
  -9   0   3       67.04       -8.64     25.99 o 
  -7   0   3    22017.50    20884.49    215.44 o 
  -5   0   3     7944.23     8252.72    136.17 o 
  -3   0   3   148807.36   162493.77   1048.69 o 
  -1   0   3    40869.54    42048.34    904.86 o 
   1   0   3     6680.84     7309.12     58.28 o 
   3   0   3    86800.06    87480.32   1632.32 o 
   5   0   3      109.29      103.53     37.89 o 
   7   0   3     2442.25     3228.68    190.33 o 
   9   0   3    19630.27    18784.67    415.49 o 
  11   0   3      323.23      304.69    282.39 o 
  13   0   3      107.23      584.28    280.04 o 
  15   0   3       84.08      247.14    342.89 o 
 -15   1   3       88.69      335.93    226.07 o 
 -14   1   3     5004.56     4899.82    241.29 o 
 -13   1   3      613.47      683.11    209.35 o 
 -12   1   3      238.48      185.24    172.89 o 
 -11   1   3     2505.47     2505.00    113.64 o 
 -10   1   3       40.05        3.40     30.55 o 
  -9   1   3      317.58      205.76     94.00 o 
  -8   1   3     4067.75     4150.72    109.86 o 
  -7   1   3        5.17       -9.12     15.63 o 
  -6   1   3      865.54      762.08     75.10 o 
  -5   1   3     5353.24     5278.75     86.13 o 
  -4   1   3     7026.77     7121.15     72.08 o 
  -3   1   3    40188.50    40614.09    117.49 o 
  -2   1   3    50136.69    53774.61    401.55 o 
  -1   1   3      454.97      594.26     25.20 o 
   0   1   3    18466.72    19882.69    659.21 o 
   1   1   3       77.14       33.44     22.10 o 
   2   1   3    14078.93    14410.34     96.06 o 
   3   1   3    46096.23    46967.01    620.86 o 
   4   1   3     3105.24     3651.60    133.92 o 
   5   1   3        6.03        7.75     94.60 o 
   6   1   3    72561.43    71769.45    348.14 o 
   7   1   3    11206.77    10792.82    218.18 o 
   8   1   3      592.75      503.16     78.24 o 
   9   1   3      200.93      172.52     79.84 o 
  10   1   3     2339.75     2486.79    191.16 o 
  11   1   3       94.42      -24.24    750.50 o 
  12   1   3     2777.90     2931.47    217.31 o 
  13   1   3      170.35       17.82    141.34 o 
  14   1   3     2015.99     1606.95    249.41 o 
  15   1   3       15.59       61.07    171.60 o 
 -15   2   3     1884.54     1957.21    253.37 o 
 -14   2   3      362.98      575.51    215.39 o 
 -13   2   3     3170.15     3022.00    209.95 o 
 -12   2   3     1383.57     1477.77    190.77 o 
 -11   2   3      325.62      405.35    127.28 o 
 -10   2   3     1338.17     1361.60    105.24 o 
  -9   2   3      729.47      833.67     97.30 o 
  -8   2   3        5.30      -18.00     23.86 o 
  -7   2   3      570.25      686.45     82.60 o 
  -6   2   3      893.19      913.70     75.79 o 
  -5   2   3      366.07      421.71     67.32 o 
  -4   2   3     2398.29     2219.24     60.32 o 
  -3   2   3       59.25      138.17     45.98 o 
  -2   2   3     8070.45     7284.42     41.50 o 
  -1   2   3      354.93      315.97     33.97 o 
   0   2   3       57.21       13.91     24.53 o 
   1   2   3     5128.41     5659.20     41.87 o 
   2   2   3     2362.87     2351.86     76.96 o 
   3   2   3     4143.62     4262.04    108.58 o 
   4   2   3     1752.31     1388.99     86.15 o 
   5   2   3       18.07       42.32    167.83 o 
   6   2   3    25366.85    28133.52    257.49 o 
   7   2   3    18213.22    18603.88    247.71 o 
   8   2   3        5.23      -45.21     60.87 o 
   9   2   3     2954.27     2929.58    104.86 o 
  10   2   3      115.86       98.27    210.63 o 
  11   2   3       16.73        1.62    261.84 o 
  12   2   3     6980.50     7669.22    503.81 o 
  13   2   3     8948.79     9823.95    332.26 o 
  14   2   3      279.94      324.49    202.00 o 
  15   2   3       87.30      280.95    231.24 o 
 -15   3   3     1725.24     2172.62    360.27 o 
 -14   3   3      682.99      666.86    219.29 o 
 -13   3   3     8860.34     8952.54    342.99 o 
 -12   3   3      124.62      114.96    193.67 o 
 -11   3   3      364.06      295.48    126.64 o 
 -10   3   3     1169.16     1355.76    146.51 o 
  -9   3   3     2985.43     3010.56    110.86 o 
  -8   3   3      396.42      276.59     91.37 o 
  -7   3   3     5535.00     5163.35    105.74 o 
  -6   3   3     5847.21     5728.19     97.82 o 
  -5   3   3     2862.18     2882.98     71.71 o 
  -4   3   3     4055.95     3618.09     77.39 o 
  -3   3   3    34576.64    36274.20    216.17 o 
  -2   3   3    48702.53    52591.41    319.23 o 
  -1   3   3    25651.79    29912.54    296.68 o 
   0   3   3     2703.73     2803.80     42.08 o 
   1   3   3       75.47      266.97     29.93 o 
   2   3   3     2089.42     2270.84     75.78 o 
   3   3   3       63.53       79.20     85.64 o 
   4   3   3        5.84       -2.31      8.61 o 
   5   3   3     1524.00     1523.43     85.75 o 
   6   3   3     8073.04     9079.38    205.32 o 
   7   3   3    40753.79    39213.27    730.91 o 
   8   3   3       32.66      -25.72    109.57 o 
   9   3   3     2141.30     2199.58    102.94 o 
  10   3   3      471.88      272.23    284.74 o 
  11   3   3      609.22      564.84    177.39 o 
  12   3   3        2.79      101.38    181.40 o 
  13   3   3     5120.87     5719.75    260.73 o 
  14   3   3      119.57      155.28    228.05 o 
  15   3   3       50.14       -2.77      9.38 o 
 -15   4   3     2050.90     1687.15    321.66 o 
 -14   4   3     6544.38     7672.79    371.51 o 
 -13   4   3      113.48      327.63    176.55 o 
 -12   4   3     1279.75     1109.77    178.30 o 
 -11   4   3      253.94      152.66    123.39 o 
 -10   4   3     1624.13     1517.44    130.03 o 
  -9   4   3     1121.86     1263.36    126.10 o 
  -8   4   3    10302.61    10780.79    166.62 o 
  -7   4   3      248.60      309.27    114.00 o 
  -6   4   3    13586.68    15294.98    147.76 o 
  -5   4   3     4375.28     4468.89    108.21 o 
  -4   4   3     1535.66     1622.84     81.73 o 
  -3   4   3     2198.10     2351.90     63.07 o 
  -2   4   3     1275.12     1880.33     70.40 o 
  -1   4   3    43270.53    44306.31    463.60 o 
   0   4   3     2184.20     2268.80     65.91 o 
   1   4   3     2372.82     2629.59     56.27 o 
   2   4   3    52805.95    54263.50    236.30 o 
   3   4   3     1859.52     2088.18     97.91 o 
   4   4   3    10465.39    10533.63    203.69 o 
   5   4   3     8342.44     8668.70    155.67 o 
   6   4   3        2.70        6.92    155.11 o 
   7   4   3     1242.23     1212.82    162.09 o 
   8   4   3     5322.87     4558.88    192.77 o 
   9   4   3     6594.81     6704.00    218.18 o 
  10   4   3     7628.85     7832.76    243.94 o 
  11   4   3     1087.31      807.84    191.02 o 
  12   4   3      651.34      317.45    184.14 o 
  13   4   3      104.64       40.20    174.35 o 
  14   4   3     1661.70     1841.59    237.26 o 
  15   4   3      212.57      310.47    216.90 o 
 -15   5   3      499.15      158.43    294.71 o 
 -14   5   3       93.04       84.84    288.25 o 
 -13   5   3     7155.84     7310.79    367.66 o 
 -12   5   3       97.19       58.15    181.50 o 
 -11   5   3     5646.15     5720.32    163.53 o 
 -10   5   3      615.63      560.73    121.14 o 
  -9   5   3     3770.67     3801.47    143.30 o 
  -8   5   3       51.95       29.67     92.10 o 
  -7   5   3      501.52      482.15    114.98 o 
  -6   5   3     7814.67     8398.52    144.20 o 
  -5   5   3     8399.32     8273.21    128.76 o 
  -4   5   3     2940.66     2643.13     86.83 o 
  -3   5   3     5035.66     6743.75     86.26 o 
  -2   5   3     2149.05     2064.45     55.18 o 
  -1   5   3     6250.75     8556.52    170.47 o 
   0   5   3    19589.81    21212.55    125.33 o 
   1   5   3    86186.07    94576.67   1683.08 o 
   2   5   3    10296.70    10537.92    120.32 o 
   3   5   3      144.67      155.61    101.94 o 
   4   5   3    16813.69    15996.65    178.18 o 
   5   5   3     8140.84     7254.89    117.75 o 
   6   5   3     1350.58     1381.91    110.59 o 
   7   5   3    11037.71    11694.92    170.40 o 
   8   5   3      252.74      275.38    161.58 o 
   9   5   3    13818.18    13476.41    264.42 o 
  10   5   3    14566.00    14281.19    284.42 o 
  11   5   3      667.82      688.07    198.30 o 
  12   5   3        0.72       -9.13     26.62 o 
  13   5   3      216.21      139.92    201.88 o 
  14   5   3     1981.68     2080.44    236.21 o 
  15   5   3       30.81      273.99    248.95 o 
 -15   6   3     1153.89      859.04    330.12 o 
 -14   6   3     1519.51     1627.42    325.10 o 
 -13   6   3      979.50     1448.32    279.67 o 
 -11   6   3      302.57      356.16    178.47 o 
 -10   6   3     6450.89     6103.45    184.96 o 
  -9   6   3     2737.93     2788.16    163.92 o 
  -8   6   3     3287.66     3268.70    148.82 o 
  -7   6   3      292.18      164.99    115.22 o 
  -6   6   3      171.75      161.93     97.07 o 
  -5   6   3    25510.58    25198.43    194.39 o 
  -4   6   3     1612.25     1629.29     82.11 o 
  -3   6   3     6212.65     5947.98    113.54 o 
  -2   6   3    30681.30    34413.14    200.08 o 
  -1   6   3   194934.61   202516.64   2114.38 o 
   0   6   3      249.61      353.78    125.29 o 
   1   6   3    49288.70    52890.65    946.87 o 
   2   6   3      628.52     1030.25     86.96 o 
   3   6   3    10036.83    10863.60    163.12 o 
   4   6   3      781.26      704.64     90.75 o 
   5   6   3     6273.63     5608.63    104.38 o 
   6   6   3     2949.03     2684.64     60.57 o 
   7   6   3     4665.59     5196.73    147.47 o 
   8   6   3     4922.78     4221.58    146.90 o 
   9   6   3        3.28       15.90    150.92 o 
  10   6   3      980.92      982.84    185.65 o 
  11   6   3      426.81      316.19    183.36 o 
  12   6   3     6921.19     7262.06    258.96 o 
  13   6   3     2401.54     2888.90    222.06 o 
  14   6   3      361.87      357.82    225.47 o 
  15   6   3       37.13      118.47    239.67 o 
 -15   7   3       16.50       -5.20    219.28 o 
 -14   7   3        7.42       17.86    621.46 o 
 -13   7   3      388.81      206.62    248.67 o 
 -12   7   3      100.15      194.81    256.03 o 
 -11   7   3     2954.31     2859.54    167.81 o 
 -10   7   3       56.08       -8.75     45.44 o 
  -9   7   3      847.74      218.40    230.90 o 
  -8   7   3      161.78        2.24    162.41 o 
  -7   7   3     1471.11     1645.22    126.05 o 
  -6   7   3     6903.52     7348.37    142.97 o 
  -5   7   3       35.20       -1.25     28.65 o 
  -4   7   3       57.93       85.33     76.94 o 
  -3   7   3    40870.10    42439.42    404.31 o 
  -2   7   3    21571.29    23029.96    188.57 o 
  -1   7   3    40305.33    44428.73    470.49 o 
   0   7   3    10971.22    11957.21    111.17 o 
   1   7   3     9752.53     9865.53    207.27 o 
   2   7   3       15.25      221.02    191.66 o 
   3   7   3      133.37      122.91     98.27 o 
   4   7   3    11600.88    11005.41    139.71 o 
   5   7   3       59.97        4.19     47.99 o 
   6   7   3    17971.54    17573.73    292.53 o 
   7   7   3       19.87       20.47     54.53 o 
   8   7   3      947.67      951.51    125.79 o 
   9   7   3       10.56       34.71    205.24 o 
  10   7   3      998.44      787.32    207.17 o 
  11   7   3     3117.90     3449.74    223.77 o 
  12   7   3      290.29      288.20    243.55 o 
  13   7   3      364.63      287.57    224.52 o 
  14   7   3     3508.89     3349.09    250.68 o 
  15   7   3        6.15       59.05    229.93 o 
 -14   8   3      759.02      946.57    282.14 o 
 -13   8   3       83.32      -25.04    101.06 o 
 -12   8   3     1001.66      912.71    241.23 o 
 -11   8   3     6191.40     6888.40    205.70 o 
 -10   8   3      101.99       -1.13     25.10 o 
  -9   8   3      331.80      422.63    170.54 o 
  -8   8   3     1678.51     1500.20    137.16 o 
  -7   8   3     4854.19     5004.27    154.40 o 
  -6   8   3    30525.40    30745.30    241.56 o 
  -5   8   3     2101.15     2128.79    104.44 o 
  -4   8   3     1280.62     1443.87    119.09 o 
  -3   8   3    11876.40    11770.48    222.61 o 
  -2   8   3    13389.55    14577.57    140.25 o 
  -1   8   3    17338.97    17652.17    232.04 o 
   0   8   3    27427.24    28210.98    156.35 o 
   1   8   3      339.46      689.44    146.68 o 
   2   8   3     4376.31     4795.50    150.91 o 
   3   8   3    35858.39    34860.30    268.25 o 
   4   8   3     8825.33     8511.25    138.47 o 
   5   8   3      985.65     1201.69    107.63 o 
   6   8   3     1309.79     1251.68     76.96 o 
   7   8   3     6005.36     5744.80    184.13 o 
   8   8   3       29.92       67.08    102.84 o 
   9   8   3     3700.21     3454.93    150.17 o 
  10   8   3      732.72      825.12    190.74 o 
  11   8   3     1004.13     1293.24    205.32 o 
  12   8   3       86.42      153.32    284.93 o 
  13   8   3      188.64      -37.87     59.22 o 
  14   8   3        0.07       73.70    241.59 o 
 -14   9   3       83.20       87.11    273.54 o 
 -13   9   3     1859.28     1630.89    287.02 o 
 -12   9   3     4447.33     4349.13    314.09 o 
 -10   9   3     4312.02     4466.77    274.18 o 
  -9   9   3     1219.61      994.71    152.40 o 
  -8   9   3     6091.19     5873.54    170.67 o 
  -7   9   3      663.08      686.09    122.60 o 
  -6   9   3    65220.55    63677.98    432.06 o 
  -5   9   3     7704.07     7161.51    135.39 o 
  -4   9   3        6.56      -19.92     34.77 o 
  -3   9   3    15698.02    16120.88    173.39 o 
  -2   9   3     5922.75     6532.00    107.20 o 
  -1   9   3    14661.65    15769.09    239.76 o 
   0   9   3     1349.39     1633.66     93.04 o 
   1   9   3    13065.29    13414.95    167.37 o 
   2   9   3    16023.65    15614.49    323.53 o 
   3   9   3     2973.17     2863.28    147.54 o 
   4   9   3    16587.89    16311.19    212.48 o 
   5   9   3      488.13      268.20    112.23 o 
   6   9   3    13448.47    12778.12    187.05 o 
   7   9   3     2940.24     3100.01    179.40 o 
   8   9   3     3954.45     3488.36    150.87 o 
   9   9   3      687.81      786.16    153.62 o 
  10   9   3     1404.11     1391.14    156.96 o 
  11   9   3     1478.94     1732.33    266.24 o 
  12   9   3     1004.28     1238.99    238.18 o 
  13   9   3     1291.83     1308.63    207.89 o 
  14   9   3      738.52      686.93    238.77 o 
 -14  10   3       13.85      140.94    279.73 o 
 -13  10   3      202.63      628.51    256.15 o 
 -12  10   3       35.81      -16.60     71.84 o 
 -11  10   3      482.43      658.15    160.26 o 
 -10  10   3     1223.97     1395.19    219.69 o 
  -9  10   3     4379.83     4367.78    179.00 o 
  -8  10   3      664.91      430.62    134.75 o 
  -7  10   3       77.70       96.72    123.33 o 
  -6  10   3     2797.93     2785.27    131.12 o 
  -5  10   3      128.86      197.63    112.75 o 
  -4  10   3     3203.83     2593.04    112.74 o 
  -3  10   3    20043.56    20563.75    311.22 o 
  -2  10   3    14616.37    15983.05    302.86 o 
  -1  10   3    12698.97    12903.91    151.27 o 
   0  10   3     6431.81     6565.85    100.67 o 
   1  10   3      999.97      732.96     80.83 o 
   2  10   3     8629.99     9116.18    182.20 o 
   3  10   3      855.95      689.53    119.87 o 
   4  10   3       92.29       62.27     47.28 o 
   5  10   3      386.88      144.84    130.04 o 
   6  10   3     6428.41     6324.10    439.04 o 
   7  10   3     1672.53     1718.74    174.67 o 
   8  10   3     1984.59     1773.23    136.52 o 
   9  10   3      412.53      408.37    143.98 o 
  10  10   3     1337.85     1129.63    142.12 o 
  11  10   3     4046.35     3917.80    222.47 o 
  12  10   3     3598.71     3742.39    229.82 o 
  13  10   3      114.78      141.52    197.58 o 
  14  10   3     1602.28     1678.02    330.40 o 
 -14  11   3      464.45      169.39    294.47 o 
 -13  11   3     1363.93     1176.96    265.68 o 
 -12  11   3      139.92      -21.93     62.52 o 
 -11  11   3      729.11      719.39    234.67 o 
 -10  11   3     1268.77     1550.37    162.93 o 
  -9  11   3     8723.63     8565.73    203.16 o 
  -8  11   3    10311.39    10450.14    203.72 o 
  -7  11   3     1255.30     1324.47    136.27 o 
  -6  11   3       97.17      162.69    116.72 o 
  -5  11   3     3663.14     3703.53    150.92 o 
  -4  11   3     5693.11     5396.03    142.81 o 
  -3  11   3     4333.48     5274.16    142.76 o 
  -2  11   3    18440.14    17991.06    139.05 o 
  -1  11   3     3760.49     3763.64    110.38 o 
   0  11   3     1081.83     1363.91     80.16 o 
   1  11   3    19149.95    18643.50    156.98 o 
   2  11   3     7870.90     7308.70    197.42 o 
   3  11   3     1115.35     1265.50    245.47 o 
   4  11   3    32312.21    31209.49    674.14 o 
   5  11   3    11803.00    11774.22    216.60 o 
   6  11   3       35.83       56.23    210.03 o 
   7  11   3     8319.71     8078.69    287.71 o 
   8  11   3     9165.40     8695.58    296.63 o 
   9  11   3    16398.23    16784.23    292.79 o 
  10  11   3     1907.41     1813.32    188.85 o 
  11  11   3      899.17      882.91    297.80 o 
  12  11   3     2557.49     2446.92    322.84 o 
  13  11   3     2628.71     2672.59    341.10 o 
  14  11   3      152.71      577.82    300.93 o 
 -14  12   3     4067.12     4379.07    362.80 o 
 -13  12   3      195.86      183.17    267.74 o 
 -12  12   3      639.17      558.83    170.93 o 
 -11  12   3     2246.14     2025.77    178.79 o 
 -10  12   3      578.30      464.91    150.29 o 
  -9  12   3     1668.28     1867.06    163.57 o 
  -8  12   3     4709.88     4903.08    172.42 o 
  -7  12   3     1885.25     1844.75    141.07 o 
  -6  12   3     4843.16     4498.03    167.07 o 
  -5  12   3     2898.86     2741.31    153.64 o 
  -4  12   3      301.02      163.67    118.49 o 
  -3  12   3     2544.80     2299.37     97.04 o 
  -2  12   3     4593.96     4523.33     92.71 o 
  -1  12   3     2036.85     2435.00     76.65 o 
   0  12   3    17486.50    16010.72    146.33 o 
   1  12   3    16728.00    15642.48    152.22 o 
   2  12   3     4632.80     4662.61    212.87 o 
   3  12   3     3837.40     3848.77    172.66 o 
   4  12   3    27558.94    26519.60    333.28 o 
   5  12   3     9452.99     9373.47    180.85 o 
   6  12   3     1236.86     1379.87    430.89 o 
   7  12   3     2871.35     3031.43    244.08 o 
   8  12   3     2176.34     2587.94    245.36 o 
   9  12   3      493.47      594.26    165.40 o 
  10  12   3     7266.87     7349.92    236.05 o 
  11  12   3      715.27      852.71    192.82 o 
  12  12   3       70.65      -79.48    152.01 o 
  13  12   3      527.38      666.33    322.47 o 
  14  12   3      582.37      743.69    306.98 o 
 -14  13   3      126.69       98.86    301.62 o 
 -13  13   3     1310.97     1229.51    290.39 o 
 -12  13   3     1307.88     1110.92    272.40 o 
 -11  13   3     3625.50     3450.85    207.27 o 
 -10  13   3     1559.10     1673.27    167.68 o 
  -9  13   3      548.06      371.38    148.57 o 
  -8  13   3     1791.19     1593.06    154.35 o 
  -7  13   3      465.89      176.76    115.37 o 
  -6  13   3      337.83      271.90    132.40 o 
  -5  13   3     7662.46     7518.41    186.18 o 
  -4  13   3      174.52      206.35    126.02 o 
  -3  13   3    13620.95    13645.79    127.48 o 
  -2  13   3      555.18      513.24     69.04 o 
  -1  13   3    31670.16    31830.20    188.49 o 
   0  13   3     4224.60     4859.92    153.42 o 
   1  13   3      278.98      256.48    150.35 o 
   2  13   3     3948.32     4209.73    137.54 o 
   3  13   3     1772.89     1819.10    196.87 o 
   4  13   3    11985.12    11526.30    237.07 o 
   5  13   3      569.84      520.12     58.74 o 
   6  13   3    21710.16    20869.32    346.63 o 
   7  13   3      379.10       76.50    239.93 o 
   8  13   3        2.94      -41.45    338.08 o 
   9  13   3     4198.29     4182.40    203.21 o 
  10  13   3     5139.18     5721.50    225.48 o 
  11  13   3      787.79      890.22    192.63 o 
  12  13   3     4014.67     4564.66    327.22 o 
  13  13   3        4.60      -33.84    116.69 o 
  14  13   3        9.29      231.61    303.21 o 
 -14  14   3       93.22      110.11    299.96 o 
 -13  14   3        3.38       17.73    280.57 o 
 -12  14   3      187.22      114.28    174.77 o 
 -11  14   3        1.83      170.99    158.87 o 
 -10  14   3     2292.89     2574.79    176.09 o 
  -9  14   3     1720.96     1810.43    157.99 o 
  -8  14   3     3279.38     3548.58    149.24 o 
  -7  14   3      185.57      111.33     71.89 o 
  -6  14   3     8287.47     8746.54    320.10 o 
  -5  14   3      953.26     1107.51    137.68 o 
  -4  14   3     7566.82     7144.03    174.88 o 
  -3  14   3     2718.79     2852.27     93.76 o 
  -2  14   3      214.08      163.08     84.27 o 
  -1  14   3    15211.68    16396.95    230.00 o 
   0  14   3      174.60      267.59    107.05 o 
   1  14   3     1816.73     1992.26    123.53 o 
   2  14   3     1044.99     1221.40    120.43 o 
   3  14   3    21147.04    21360.81    272.86 o 
   4  14   3    19771.12    18827.70    494.97 o 
   6  14   3       48.87      219.68    239.67 o 
   7  14   3      215.40      134.67    242.40 o 
   8  14   3       94.36      116.66    241.45 o 
   9  14   3      237.38       53.82  14243.60 o 
  10  14   3     3709.76     3350.32    209.55 o 
  11  14   3      140.52      115.92    168.35 o 
  12  14   3     3900.68     3990.85    225.26 o 
  13  14   3      198.82      319.00    326.87 o 
 -13  15   3     1293.05     1143.57    296.87 o 
 -12  15   3     3391.24     3345.75    221.92 o 
 -11  15   3      495.54      374.13    165.07 o 
 -10  15   3     1066.98      933.29    163.04 o 
  -9  15   3     3637.54     4114.38    156.42 o 
  -8  15   3     3399.27     3442.46    144.16 o 
  -7  15   3      590.47      542.98    151.20 o 
  -6  15   3      444.19      190.77    152.14 o 
  -5  15   3      751.86      799.67    153.52 o 
  -4  15   3     9396.20     9252.72    157.92 o 
  -3  15   3     2918.91     3164.15    100.44 o 
  -2  15   3     9605.27     9490.78    135.39 o 
  -1  15   3     3711.66     3610.87    103.80 o 
   0  15   3    10504.45    10220.74    144.62 o 
   1  15   3        0.79       95.61    167.55 o 
   2  15   3     1351.47     1353.70     50.03 o 
   3  15   3     9558.47     9222.80    246.02 o 
   4  15   3     6189.79     6097.97    209.60 o 
   5  15   3     8910.19     8866.96    365.25 o 
   6  15   3     7033.95     7231.59    233.60 o 
   7  15   3     1134.49      988.79    317.34 o 
   8  15   3      590.59      589.72    246.46 o 
  10  15   3     1013.59      926.58    195.51 o 
  11  15   3      156.26      177.16    185.71 o 
  12  15   3        8.36       48.13    188.32 o 
  13  15   3       13.66       96.84    317.64 o 
 -13  16   3      813.36      917.60    228.62 o 
 -12  16   3      218.15      229.56    163.53 o 
 -11  16   3      289.05      457.07    145.73 o 
 -10  16   3      157.58       37.37     92.96 o 
  -9  16   3     1255.47     1258.28    142.00 o 
  -8  16   3     3933.04     4462.08    155.99 o 
  -7  16   3     6652.29     6765.47    213.69 o 
  -6  16   3     3474.58     3265.39    180.69 o 
  -5  16   3      697.30      663.43    155.55 o 
  -4  16   3      627.97      106.97    225.44 o 
  -3  16   3      883.26      801.31    101.67 o 
  -2  16   3     9033.33     8318.72    120.27 o 
  -1  16   3    10743.36    10752.69    154.92 o 
   0  16   3      105.24      227.13    135.07 o 
   1  16   3     1100.48     1167.14    140.25 o 
   2  16   3    23098.09    21766.63    281.39 o 
   3  16   3    12407.01    12027.25    214.50 o 
   4  16   3     1152.66     1159.41    185.85 o 
   5  16   3     7499.54     6931.44    384.60 o 
   6  16   3       67.64      -13.77     52.30 o 
   7  16   3       15.49      -57.79     95.11 o 
   8  16   3     1738.04     1645.05    248.97 o 
   9  16   3     1883.05     1883.63    285.81 o 
  10  16   3      409.40      204.13    172.54 o 
  11  16   3       20.19      133.52    185.21 o 
  12  16   3      688.05      433.04    203.48 o 
  13  16   3      129.02       65.94    293.08 o 
 -13  17   3       56.29      105.16    301.09 o 
 -12  17   3       37.21      101.09    179.78 o 
 -11  17   3      148.22       26.16     81.69 o 
 -10  17   3    10214.00    10041.21    207.34 o 
  -9  17   3      278.83      656.79    130.27 o 
  -8  17   3     1777.16     2280.06    142.63 o 
  -7  17   3      189.67      227.98    160.35 o 
  -6  17   3     1413.04     1266.65    169.03 o 
  -5  17   3       96.03       53.44    150.27 o 
  -4  17   3      764.40      683.43    198.36 o 
  -3  17   3      157.19      438.32    137.27 o 
  -2  17   3    12176.99    12209.41    154.37 o 
  -1  17   3        4.73       41.35     63.14 o 
   0  17   3      256.28      313.51    139.12 o 
   1  17   3      735.66      787.82    132.53 o 
   2  17   3      182.99      265.61     58.84 o 
   3  17   3     3732.36     4115.43    174.62 o 
   4  17   3     4806.27     4819.38    166.96 o 
   5  17   3    21597.36    21414.28    312.03 o 
   6  17   3     3720.76     3079.60    228.52 o 
   7  17   3     2601.14     2194.46    433.63 o 
   8  17   3     2384.18     2093.26    288.64 o 
   9  17   3      528.61      433.65    267.10 o 
  10  17   3     3079.33     3191.60    214.44 o 
  11  17   3     3722.51     3826.33    224.05 o 
  12  17   3        4.14      131.40    202.80 o 
  13  17   3       44.78      138.03    218.37 o 
 -13  18   3      366.66      148.33    355.43 o 
 -12  18   3     1082.32     1257.67    355.62 o 
 -11  18   3     1184.80     1159.23    176.55 o 
 -10  18   3     2271.47     2565.20    163.88 o 
  -9  18   3       46.18       34.86    136.15 o 
  -8  18   3       81.09      216.36    122.24 o 
  -7  18   3     2584.80     2561.12    181.11 o 
  -6  18   3      608.78      705.13    256.42 o 
  -5  18   3      296.86      198.52    169.64 o 
  -4  18   3     1200.70     1012.18    144.44 o 
  -3  18   3     2784.93     2561.06    124.50 o 
  -2  18   3      450.08      495.76     98.77 o 
  -1  18   3      227.32      131.57     96.37 o 
   0  18   3      537.33      783.30    125.82 o 
   1  18   3      226.17      837.40    227.79 o 
   2  18   3     1804.75     1674.37     70.65 o 
   3  18   3     3791.29     3750.82    159.75 o 
   4  18   3     1336.32     1597.37    159.89 o 
   5  18   3      126.38       19.48    201.97 o 
   6  18   3     2884.61     2740.92    224.65 o 
   7  18   3      827.78      544.31    214.25 o 
   8  18   3       40.93      118.52    267.22 o 
   9  18   3     3396.33     3246.66    297.33 o 
  10  18   3      660.11      593.99    286.38 o 
  11  18   3      663.46      609.44    196.17 o 
  12  18   3      387.93      554.10    212.92 o 
  13  18   3     1404.55     1356.40    243.93 o 
 -12  19   3       10.82       -3.66    328.72 o 
 -11  19   3     2362.21     2450.48    215.16 o 
 -10  19   3     8066.20     7878.76    197.60 o 
  -9  19   3     6875.17     6841.94    184.19 o 
  -8  19   3     1180.93     1248.55    182.68 o 
  -7  19   3      954.07      879.12    176.44 o 
  -6  19   3       55.99       62.06    227.82 o 
  -5  19   3     2294.13     2449.50    176.84 o 
  -4  19   3     7681.30     7781.02    173.69 o 
  -3  19   3     2090.80     1799.85    121.28 o 
  -2  19   3        4.44       63.84     67.94 o 
  -1  19   3      434.72      419.53    182.93 o 
   0  19   3    14209.25    14375.10    276.49 o 
   1  19   3     4553.42     4618.14    192.65 o 
   2  19   3      730.31      776.63     71.66 o 
   3  19   3     3884.10     3384.74    166.36 o 
   4  19   3       85.84       21.35    102.40 o 
   5  19   3     5890.67     5760.58    194.96 o 
   6  19   3      730.65      627.65    165.66 o 
   7  19   3       24.95      203.57    258.24 o 
   8  19   3      825.72     1006.16    287.13 o 
   9  19   3     1148.04      904.07    258.66 o 
  10  19   3       36.46       55.33    284.19 o 
  11  19   3      299.48      508.51    198.72 o 
  12  19   3     1110.88     1215.05    223.92 o 
 -12  20   3       35.06      -60.96    153.62 o 
 -11  20   3      746.30      692.62    209.22 o 
 -10  20   3      309.10      318.11    147.65 o 
  -9  20   3     1331.21     1436.84    154.65 o 
  -8  20   3     5375.14     5560.62    214.62 o 
  -7  20   3     2949.62     2863.93    185.01 o 
  -6  20   3     2801.58     2900.55    194.09 o 
  -5  20   3      191.15      397.56    173.35 o 
  -4  20   3     6555.16     6266.01    193.08 o 
  -3  20   3      324.57      206.99    109.61 o 
  -2  20   3     3380.86     3140.37    117.15 o 
  -1  20   3     8351.98     8157.93    175.07 o 
   0  20   3    17281.36    18050.02    218.78 o 
   1  20   3      457.00      749.70    158.81 o 
   2  20   3     4458.30     4168.89    180.68 o 
   3  20   3     4216.47     4246.59    187.32 o 
   4  20   3     1481.20     1148.90    166.72 o 
   5  20   3     4132.40     4211.86    180.04 o 
   6  20   3      740.41      669.21    157.44 o 
   7  20   3        1.39      -59.97    857.73 o 
   8  20   3       66.17      160.55    282.72 o 
   9  20   3     2931.65     3594.53    312.95 o 
  10  20   3     1847.10     1696.99    316.06 o 
  11  20   3      545.76      682.53    199.69 o 
  12  20   3      243.54      393.60    212.61 o 
 -12  21   3       86.54      349.93    373.06 o 
 -11  21   3       31.43      150.50    191.99 o 
 -10  21   3      194.48      198.09    187.69 o 
  -9  21   3      589.67      602.22    141.11 o 
  -8  21   3     1553.16     1673.22    196.35 o 
  -7  21   3     2165.78     2391.13    208.90 o 
  -6  21   3      242.20      118.56    172.79 o 
  -5  21   3      864.38     1024.58    181.95 o 
  -4  21   3      852.88      927.64    149.23 o 
  -3  21   3    17292.87    17036.73    247.62 o 
  -2  21   3     1671.43     1596.77    110.70 o 
  -1  21   3     5746.70     5696.46    206.78 o 
   0  21   3      123.00      440.28    130.00 o 
   1  21   3     1653.81     1781.14    123.57 o 
   2  21   3     4181.03     3871.73    184.36 o 
   3  21   3     2897.06     2860.22    161.04 o 
   4  21   3     6463.77     6602.56    196.93 o 
   5  21   3      165.67      114.26    172.63 o 
   6  21   3     1198.52     1352.78    167.31 o 
   7  21   3     1164.13      898.34    168.35 o 
   8  21   3      175.78      100.55    237.12 o 
   9  21   3     5487.25     5962.39    365.01 o 
  10  21   3     2526.21     2156.47    317.45 o 
  11  21   3        0.42      169.73    200.51 o 
  12  21   3      472.95      397.02    237.72 o 
 -11  22   3     1133.75      898.78    224.29 o 
 -10  22   3      383.56      388.93    198.18 o 
  -9  22   3      933.42      848.12    201.25 o 
  -8  22   3     2109.12     1893.80    197.64 o 
  -7  22   3      396.21      391.35    174.55 o 
  -6  22   3      325.43      422.65    174.19 o 
  -5  22   3      155.87       88.73    171.14 o 
  -4  22   3       45.29      166.47    179.93 o 
  -3  22   3     4617.85     4733.99    135.64 o 
  -2  22   3     1003.94     1080.12    112.52 o 
  -1  22   3        5.18      132.30    130.59 o 
   0  22   3     2516.14     2474.66    153.04 o 
   1  22   3       30.80      161.18    162.81 o 
   2  22   3      142.69      197.39    138.24 o 
   3  22   3     2551.80     2304.58    158.53 o 
   4  22   3      103.41       50.58    145.83 o 
   5  22   3        3.83        1.82    124.10 o 
   6  22   3     2250.01     2135.45    176.78 o 
   7  22   3     2199.61     2148.33    188.04 o 
   8  22   3      242.77      128.85    185.15 o 
   9  22   3      182.92      246.32    217.36 o 
  10  22   3      156.64      181.29    198.88 o 
  11  22   3      132.72        1.32    114.20 o 
 -11  23   3      245.18      149.44    303.08 o 
 -10  23   3      652.87      713.00    220.95 o 
  -9  23   3     2667.36     2624.73    216.53 o 
  -8  23   3      269.08      370.98    194.42 o 
  -7  23   3     1255.45     1175.64    208.16 o 
  -6  23   3     1218.83     1306.07    193.10 o 
  -5  23   3      780.48      946.15    266.04 o 
  -4  23   3      893.12      582.12    179.82 o 
  -3  23   3     6194.82     6359.07    186.17 o 
  -2  23   3     4720.24     4721.89    148.27 o 
  -1  23   3     1832.46     1841.62    142.03 o 
   0  23   3      535.65      394.20    142.15 o 
   1  23   3     6150.39     7043.69    199.82 o 
   2  23   3      148.55      189.69    137.79 o 
   3  23   3       83.77      206.76    145.31 o 
   4  23   3     1062.09      930.39    163.31 o 
   5  23   3      200.48      132.27    171.40 o 
   6  23   3      220.79      335.81    166.91 o 
   7  23   3      143.26      247.10    180.20 o 
   8  23   3     1062.74      956.42    244.07 o 
   9  23   3       35.92       73.83    195.31 o 
  10  23   3      162.85       47.79    290.25 o 
  11  23   3      796.07      619.78    187.66 o 
 -11  24   3      628.32      563.63    281.74 o 
 -10  24   3      178.85      174.42    209.81 o 
  -9  24   3      353.16      388.06    214.21 o 
  -8  24   3     1300.54     1331.20    209.87 o 
  -7  24   3     1751.49     2095.56    295.90 o 
  -6  24   3     2331.78     2590.77    205.78 o 
  -5  24   3     8956.82     8469.51    276.23 o 
  -4  24   3        9.81      -56.88    134.90 o 
  -3  24   3     1600.17     1555.09    189.25 o 
  -2  24   3     4665.99     4914.73    193.78 o 
  -1  24   3       11.99       30.27    129.75 o 
   0  24   3      295.86      348.57    139.63 o 
   1  24   3     9480.36     9130.18    212.01 o 
   2  24   3     1728.81     1791.28    158.82 o 
   3  24   3      111.25      210.31    139.49 o 
   4  24   3     2259.40     2247.14    174.88 o 
   5  24   3      318.82      230.51    173.46 o 
   6  24   3      460.71      440.38    157.51 o 
   7  24   3     2749.73     2848.15    246.77 o 
   8  24   3     8667.28     8429.83    235.95 o 
   9  24   3      423.15      358.66    205.10 o 
  10  24   3       48.69      229.57    325.20 o 
 -10  25   3     1283.56      969.27    241.37 o 
  -9  25   3       33.60       11.78    335.55 o 
  -8  25   3     3721.44     3449.94    331.85 o 
  -7  25   3       13.34      105.29    189.86 o 
  -6  25   3      107.56      258.05    200.58 o 
  -5  25   3        0.44       74.98    180.72 o 
  -4  25   3       83.23      126.66    175.51 o 
  -3  25   3        6.87       57.00    170.71 o 
  -2  25   3    14371.03    14758.49    430.90 o 
  -1  25   3      799.79      895.45    134.91 o 
   0  25   3       85.26       -8.12    175.90 o 
   1  25   3      947.52     1368.65    132.03 o 
   2  25   3     1521.36     1865.83    171.59 o 
   3  25   3       91.32      129.49    132.18 o 
   4  25   3     1261.68     1568.75    169.69 o 
   5  25   3      333.88      272.07    177.29 o 
   6  25   3      582.66      443.98    163.76 o 
   7  25   3     1860.88     2007.78    193.74 o 
   8  25   3      302.47      416.02    208.19 o 
   9  25   3      274.66       92.39    311.86 o 
  10  25   3      246.31      522.73    222.91 o 
 -10  26   3      782.73      636.15    245.48 o 
  -9  26   3      332.81      407.42    215.33 o 
  -8  26   3        1.73       30.35    225.56 o 
  -7  26   3      127.18      183.34    211.63 o 
  -6  26   3      654.21      505.39    197.95 o 
  -5  26   3      635.33      885.07    226.45 o 
  -4  26   3      618.99      457.60    196.33 o 
  -3  26   3      465.23      640.54    194.22 o 
  -2  26   3     1102.25     1317.17    292.49 o 
  -1  26   3       36.67      265.61    225.94 o 
   0  26   3      178.03       59.39    117.26 o 
   1  26   3     2867.08     3030.24    145.57 o 
   2  26   3     3644.89     3643.08    213.63 o 
   3  26   3        7.24       61.98    104.65 o 
   4  26   3     1853.64     1957.32    180.21 o 
   5  26   3      742.24      127.30    272.16 o 
   6  26   3     1644.30     1680.24    184.89 o 
   7  26   3      203.09      149.48    203.80 o 
   8  26   3      255.16      153.13    249.71 o 
   9  26   3      511.71      623.16    246.79 o 
  -9  27   3      127.55      129.76    304.36 o 
  -8  27   3      486.14      589.96    213.70 o 
  -7  27   3      797.66      722.09    207.69 o 
  -6  27   3      294.43      309.78    196.75 o 
  -5  27   3        4.06       98.45   2416.32 o 
  -4  27   3      518.73      421.29    195.59 o 
  -3  27   3      399.99      382.76    200.14 o 
  -2  27   3     1009.91      938.00    302.58 o 
  -1  27   3      505.23      725.75    186.82 o 
   0  27   3        6.37       11.12    104.27 o 
   1  27   3       21.96      175.40    145.43 o 
   2  27   3      102.02      704.10    288.12 o 
   3  27   3      133.49       50.64    111.97 o 
   4  27   3       67.70      126.57    188.97 o 
   5  27   3     1455.68     1679.62    192.98 o 
   6  27   3       20.79       50.17    120.83 o 
   7  27   3     1729.78     1831.17    277.64 o 
   8  27   3     2072.51     2049.00    244.30 o 
   9  27   3      129.88      360.30    219.11 o 
  -8  28   3     3672.41     4013.43    267.19 o 
  -7  28   3      372.04      618.51    220.28 o 
  -6  28   3        9.36        2.64     54.72 o 
  -5  28   3     3311.65     3456.32    234.46 o 
  -4  28   3     2102.78     1969.30    204.86 o 
  -3  28   3        1.19      -31.32     89.93 o 
  -2  28   3     2183.13     2223.52    325.58 o 
  -1  28   3      466.12      608.90    188.42 o 
   0  28   3     2927.37     3096.28    211.90 o 
   1  28   3     3146.19     3309.12    214.21 o 
   2  28   3     1319.12     1607.89    154.80 o 
   3  28   3      193.91      154.66    202.52 o 
   4  28   3      124.34      210.53    176.06 o 
   5  28   3       72.84      151.45    203.06 o 
   6  28   3      187.88      329.38    203.64 o 
   7  28   3     2354.75     2342.71    238.94 o 
   8  28   3      630.97      819.68    244.07 o 
  -8  29   3       10.41       54.00  26318.90 o 
  -7  29   3      462.56      254.65    234.29 o 
  -6  29   3       90.74       30.06    142.90 o 
  -5  29   3       16.07       34.01     52.62 o 
  -4  29   3      238.97       89.11    213.66 o 
  -3  29   3     7789.79     8766.18    289.85 o 
  -2  29   3        0.66      100.14    307.22 o 
  -1  29   3     5664.36     5684.49    242.29 o 
   0  29   3       66.60      323.75    185.53 o 
   1  29   3      181.60      324.77    160.59 o 
   2  29   3        6.75      126.59    157.72 o 
   3  29   3      209.43      122.50    161.46 o 
   4  29   3      630.81     1054.45    218.98 o 
   5  29   3       50.17      216.72    189.92 o 
   6  29   3       24.88       92.54    288.51 o 
   7  29   3     1483.96     1408.03    245.17 o 
   8  29   3     1071.10      739.34    242.25 o 
  -7  30   3     2020.50     1781.86    272.87 o 
  -6  30   3       20.43      -22.18    467.78 o 
  -5  30   3      360.97      363.16    227.68 o 
  -4  30   3      594.42      559.32    227.28 o 
  -3  30   3      123.93      278.49    209.37 o 
  -2  30   3       34.58        2.22    284.29 o 
  -1  30   3     1445.65     1777.46    216.40 o 
   0  30   3     3428.55     4143.06    302.25 o 
   1  30   3       75.46      162.23    191.21 o 
   2  30   3      466.40      488.64    201.05 o 
   3  30   3       64.09       72.65    197.96 o 
   4  30   3      313.36      238.24    202.35 o 
   5  30   3     1225.36     1370.05    297.04 o 
   6  30   3        3.16       34.00    303.77 o 
   7  30   3     1150.60      756.19    242.61 o 
  -6  31   3       37.17       91.68    296.58 o 
  -5  31   3      202.27      188.84    231.28 o 
  -4  31   3     1625.54     1561.05    235.07 o 
  -3  31   3     1194.82     1440.37    213.43 o 
  -2  31   3     2897.84     2996.53    244.65 o 
  -1  31   3      307.58      379.40    323.19 o 
   0  31   3     1302.69     1621.85    173.10 o 
   1  31   3        0.18      123.26    286.57 o 
   2  31   3      260.09      291.43    192.62 o 
   3  31   3      771.01      817.57    223.68 o 
   4  31   3      762.83      730.48    226.08 o 
   5  31   3      580.78      404.29    229.09 o 
   6  31   3      211.21      136.97    224.38 o 
  -5  32   3      204.45      192.78    224.14 o 
  -4  32   3      992.02     1067.86    238.00 o 
  -3  32   3     1293.12     1079.14    236.25 o 
  -2  32   3       20.33       26.18    139.57 o 
  -1  32   3      107.37       69.45    341.25 o 
   0  32   3     1482.25     2006.29    271.39 o 
   1  32   3     1282.55     1188.13    203.62 o 
   2  32   3     2073.57     1887.93    235.26 o 
   3  32   3     1888.41     1745.45    223.68 o 
   4  32   3       14.91       88.87    209.59 o 
   5  32   3     1347.22     1145.44    256.72 o 
  -4  33   3     1511.37     1424.27    253.34 o 
  -3  33   3      823.71      864.19    242.80 o 
  -2  33   3      276.77      293.21    239.41 o 
  -1  33   3      137.89      155.28    356.77 o 
   0  33   3      760.82      709.39    318.40 o 
   1  33   3     1489.17     1228.95    239.54 o 
   2  33   3       89.66      194.74    203.30 o 
   3  33   3      220.08      365.87    240.94 o 
   4  33   3      607.15      640.97    232.09 o 
  -1  34   3      788.99      840.12    390.04 o 
   0  34   3      978.63      723.43    288.72 o 
   1  34   3      151.27      151.63    310.84 o 
 -14   0   4     1310.76     1314.26    322.90 o 
 -12   0   4     4684.32     5095.80    329.42 o 
 -10   0   4    12284.51    11655.40    227.37 o 
  -8   0   4      465.60      585.94    170.69 o 
  -6   0   4    19190.24    18993.75    201.32 o 
  -4   0   4     5632.87     5319.44     80.51 o 
  -2   0   4        0.66       51.56     51.82 o 
   0   0   4    39508.23    39642.95    280.38 o 
   2   0   4    12122.64    11744.04    102.00 o 
   4   0   4     3417.86     2964.42    179.25 o 
   6   0   4     8166.84     8704.16    265.71 o 
   8   0   4    10658.56    10735.93    137.51 o 
  10   0   4     1020.56     1107.92    302.21 o 
  12   0   4        1.38      -44.19    122.06 o 
 -15   1   4      265.81      341.05    230.59 o 
 -14   1   4     2091.80     2111.05    215.76 o 
 -13   1   4     2060.76     1993.25    221.14 o 
 -12   1   4        1.07      146.24    263.27 o 
 -11   1   4     3908.51     4300.74    130.73 o 
 -10   1   4       54.36       -3.49     27.74 o 
  -9   1   4     1564.67     1563.16    107.25 o 
  -8   1   4    11694.80    11715.48    144.23 o 
  -7   1   4     1014.15     1013.38     87.28 o 
  -6   1   4    33462.48    33268.92    207.80 o 
  -5   1   4       11.33       93.81     66.31 o 
  -4   1   4      274.01      511.45     51.05 o 
  -3   1   4      165.63      306.55     48.08 o 
  -2   1   4     3582.57     3342.24     55.73 o 
  -1   1   4    73701.38    84213.50    513.90 o 
   0   1   4    48913.70    53176.55    369.43 o 
   1   1   4    28893.30    32974.54    237.99 o 
   2   1   4     6125.54     5872.30     57.24 o 
   3   1   4      749.78     1236.87    277.58 o 
   4   1   4     1188.33     1242.14    176.56 o 
   5   1   4      151.88      164.66    108.20 o 
   6   1   4    12876.26    11424.26    188.38 o 
   7   1   4     4678.48     4474.65     78.55 o 
   8   1   4     4954.62     5079.06     85.57 o 
   9   1   4    11299.84    11195.21    259.71 o 
  10   1   4     1190.33     1024.56    209.56 o 
  11   1   4      876.09      987.46    180.87 o 
  12   1   4     2138.39     2275.81    294.26 o 
  13   1   4      329.95      559.37    192.76 o 
  14   1   4      949.30      884.71    243.61 o 
  15   1   4      634.49      459.08    265.39 o 
 -15   2   4      105.21       37.73  10509.65 o 
 -14   2   4      297.07      369.37    207.20 o 
 -13   2   4       12.80       57.39    230.02 o 
 -12   2   4       30.50       78.88    172.17 o 
 -11   2   4    14889.68    15517.39    174.62 o 
 -10   2   4      247.53      237.74    112.78 o 
  -9   2   4      207.84      346.62     97.40 o 
  -8   2   4      209.03      233.68     89.60 o 
  -7   2   4     1805.53     1874.22     93.50 o 
  -6   2   4      188.87       40.66     28.78 o 
  -5   2   4       21.33       37.66     29.22 o 
  -4   2   4     4594.55     5152.13     72.34 o 
  -3   2   4    25513.49    25377.41    125.78 o 
  -2   2   4    36612.65    38977.10    186.72 o 
  -1   2   4    29706.61    31074.64    138.67 o 
   0   2   4     4055.28     4195.17     40.89 o 
   1   2   4    19559.18    20160.11     97.44 o 
   2   2   4     3361.21     2791.55     89.13 o 
   3   2   4     6251.02     6423.09    114.12 o 
   4   2   4      389.18      218.90    106.97 o 
   5   2   4     4141.58     4366.75    134.76 o 
   6   2   4    18756.69    18893.58    226.87 o 
   7   2   4      425.61      304.21    147.79 o 
   8   2   4     4201.64     4098.48    112.68 o 
   9   2   4     3858.35     3109.71    211.18 o 
  10   2   4     3914.82     3785.54    225.49 o 
  11   2   4     3415.02     3232.93    264.99 o 
  12   2   4       40.20      229.46    185.02 o 
  13   2   4     1535.47     2039.82    229.93 o 
  14   2   4     1702.57     2073.63    222.80 o 
  15   2   4      503.53      594.31    244.52 o 
 -15   3   4      614.67      598.59    324.88 o 
 -14   3   4     1369.88     1343.06    315.94 o 
 -13   3   4       58.64       89.73    201.63 o 
 -12   3   4      445.33      491.56    183.47 o 
 -11   3   4       17.67        2.00     38.41 o 
 -10   3   4     1913.39     1905.54    114.40 o 
  -9   3   4     1206.14     1138.70    102.82 o 
  -8   3   4      401.71      357.43     97.47 o 
  -7   3   4     4003.86     4072.11    103.11 o 
  -6   3   4     5220.57     4813.29     96.04 o 
  -5   3   4     2252.53     2170.64     69.54 o 
  -4   3   4       32.76      109.37     48.94 o 
  -3   3   4     5152.70     5601.79     52.17 o 
  -2   3   4      224.22      231.78     34.94 o 
  -1   3   4    94188.67   103679.90   1147.89 o 
   0   3   4      124.33      165.92     45.07 o 
   1   3   4      522.06      723.18     41.00 o 
   2   3   4    83166.98    87319.59    788.18 o 
   3   3   4     6183.23     5464.40    131.81 o 
   4   3   4     4471.80     4083.35    114.98 o 
   5   3   4      891.62      508.45    104.29 o 
   6   3   4     4035.97     3595.13    151.15 o 
   7   3   4     4936.01     4942.38    181.50 o 
   8   3   4     5231.48     5013.13    188.51 o 
   9   3   4     2158.59     2349.86    189.23 o 
  10   3   4        7.44        1.29      4.92 o 
  11   3   4      332.63      235.45    198.28 o 
  12   3   4       83.63       37.25    117.49 o 
  13   3   4     2750.41     2449.53    224.13 o 
  14   3   4     1908.44     1962.61    257.03 o 
  15   3   4     1690.23     1318.44    252.95 o 
 -15   4   4      313.09       75.54    300.63 o 
 -14   4   4      503.86      485.78    267.35 o 
 -13   4   4       40.96      109.84    249.45 o 
 -12   4   4     1402.62     1500.50    265.53 o 
 -11   4   4      735.09      643.82    134.46 o 
 -10   4   4      106.83       49.96     67.15 o 
  -9   4   4     6667.17     6383.56    155.43 o 
  -8   4   4      127.42       29.11    129.67 o 
  -7   4   4      429.56      537.91    120.95 o 
  -6   4   4      137.45      224.17     66.71 o 
  -5   4   4    58616.18    59524.51    338.37 o 
  -4   4   4     4093.35     3971.34     74.15 o 
  -3   4   4      103.71       63.00     55.44 o 
  -2   4   4     6635.57     7006.67     80.95 o 
  -1   4   4    13117.87    14114.05    147.95 o 
   0   4   4    25599.11    26653.12    177.05 o 
   1   4   4    58289.48    62923.64    531.86 o 
   2   4   4     6051.42     6268.41    147.46 o 
   3   4   4    16441.89    17259.22    265.03 o 
   4   4   4     4163.18     4084.11    110.88 o 
   5   4   4       35.46       -1.50     22.75 o 
   6   4   4     6043.40     5768.13    129.55 o 
   7   4   4      640.58      466.93    163.14 o 
   8   4   4     2261.58     2290.62    314.49 o 
   9   4   4    21988.51    22204.17    509.91 o 
  10   4   4     1062.79     1167.09    187.72 o 
  11   4   4      812.66     1055.16    198.78 o 
  12   4   4     1575.73     1498.70    223.44 o 
  13   4   4     1485.83     1160.75    223.93 o 
  14   4   4      191.77       74.92    171.49 o 
  15   4   4       10.79      269.16    232.64 o 
 -15   5   4       51.89      -81.49    134.61 o 
 -14   5   4     4264.42     3978.27    337.89 o 
 -13   5   4     1201.22     1127.79    274.78 o 
 -12   5   4      451.30      765.96    253.12 o 
 -11   5   4     2662.06     2902.75    171.77 o 
 -10   5   4      470.71      463.90    149.07 o 
  -9   5   4      680.81      416.42    145.46 o 
  -8   5   4    14471.44    14815.12    217.98 o 
  -7   5   4    69376.15    71975.86    526.95 o 
  -6   5   4      743.07     1133.99    102.69 o 
  -5   5   4    17833.61    17957.56    159.41 o 
  -4   5   4    11972.04    12655.52    123.24 o 
  -3   5   4      454.37      571.65     58.33 o 
  -2   5   4     3685.58     3304.35     94.81 o 
  -1   5   4   207910.23   221740.89   5946.77 o 
   0   5   4       10.18      129.55     42.07 o 
   1   5   4     7887.29     8604.55     64.19 o 
   2   5   4      915.37      653.58     57.80 o 
   3   5   4      363.48      354.59     91.06 o 
   4   5   4     3909.95     3924.57    114.63 o 
   5   5   4    22929.81    20727.77    212.94 o 
   6   5   4     6156.84     6236.90    168.73 o 
   7   5   4       19.28       -6.63     96.08 o 
   8   5   4    21684.13    22008.59    481.57 o 
   9   5   4      155.70      -19.50    116.34 o 
  10   5   4     8149.07     9106.97    255.50 o 
  11   5   4     1672.90     1378.09    193.01 o 
  12   5   4      244.81      111.53    292.94 o 
  13   5   4      170.46      246.70    195.18 o 
  14   5   4      157.52      382.77    220.21 o 
  15   5   4      103.93       52.75    371.64 o 
 -15   6   4      522.52      343.45    322.86 o 
 -14   6   4       68.79       -8.14     25.03 o 
 -13   6   4      112.43       -4.49    119.38 o 
 -12   6   4     1701.98     1696.54    170.86 o 
 -11   6   4     2327.74     2124.39    163.38 o 
 -10   6   4        2.10      -41.09     56.45 o 
  -9   6   4     1052.15      581.17    148.29 o 
  -8   6   4     2671.15     2006.21    149.08 o 
  -7   6   4      170.94      170.60    108.24 o 
  -6   6   4     6485.52     6542.69    131.57 o 
  -5   6   4      576.64      766.25     83.37 o 
  -4   6   4     8141.40     9153.25    100.50 o 
  -3   6   4      691.91      776.95     60.00 o 
  -2   6   4    11352.01    13651.88    234.32 o 
  -1   6   4    48851.12    56666.13    801.80 o 
   0   6   4       10.70      141.44     48.42 o 
   1   6   4    58750.01    62311.92    661.65 o 
   2   6   4     5346.15     5535.11    108.21 o 
   3   6   4        3.74       -3.75     24.60 o 
   4   6   4     1471.52     1232.69     98.24 o 
   5   6   4     2480.44     2104.37    118.32 o 
   6   6   4     5243.20     5393.06    163.59 o 
   7   6   4     1806.83     1915.47    136.61 o 
   8   6   4      198.65      220.43    143.01 o 
   9   6   4      993.31     1102.00    200.76 o 
  10   6   4      930.33     1227.83    187.89 o 
  11   6   4     1066.31     1274.23    219.41 o 
  12   6   4      659.76      585.24    201.21 o 
  13   6   4     1505.27     1486.01    232.46 o 
  14   6   4      150.02      316.14    229.01 o 
  15   6   4       85.39       90.97    249.22 o 
 -15   7   4      514.80      225.41    332.97 o 
 -14   7   4      484.44      309.68    298.27 o 
 -13   7   4      749.13     1255.38    262.05 o 
 -12   7   4      287.88      208.98    158.95 o 
 -11   7   4     6014.27     5574.42    197.71 o 
 -10   7   4     3134.39     3227.96    167.33 o 
  -9   7   4      405.37      295.75    149.76 o 
  -8   7   4      239.44      156.39    154.70 o 
  -7   7   4       20.99       -6.39     86.87 o 
  -6   7   4      357.39      497.47     99.23 o 
  -5   7   4      265.97      352.41     83.84 o 
  -4   7   4    12643.85    11544.08    113.04 o 
  -3   7   4     2919.70     3368.56     60.99 o 
  -2   7   4    29064.34    31482.24    267.97 o 
  -1   7   4    23708.82    25169.09    160.74 o 
   0   7   4     3271.71     3644.39    107.13 o 
   1   7   4    26211.26    27901.18    391.56 o 
   2   7   4    13981.47    16178.10    141.67 o 
   3   7   4     5860.49     5711.31    114.24 o 
   4   7   4     4155.75     4355.07    108.02 o 
   5   7   4     5105.61     4510.37    129.36 o 
   6   7   4     4973.74     5066.20     91.43 o 
   7   7   4     6657.37     7055.02    202.04 o 
   8   7   4      230.70      313.29    133.84 o 
   9   7   4    13496.39    13267.68    360.02 o 
  10   7   4      843.89      737.21    199.27 o 
  11   7   4     2034.67     2069.98    197.88 o 
  12   7   4     1897.63     2096.76    205.96 o 
  13   7   4     2298.84     2992.29    255.16 o 
  14   7   4      414.01      692.28    240.52 o 
 -14   8   4       49.43      -22.59    635.92 o 
 -13   8   4     1218.49     1081.73    273.16 o 
 -12   8   4     1494.37     1466.09    172.75 o 
 -11   8   4     1178.56      961.58    157.83 o 
 -10   8   4     1637.21     1443.62    158.32 o 
  -9   8   4     1708.28     1548.80    150.02 o 
  -8   8   4     8522.67     8403.55    179.53 o 
  -7   8   4     3023.71     2554.45    130.52 o 
  -6   8   4     9200.18     7985.75    181.25 o 
  -5   8   4      160.36       47.08     70.51 o 
  -4   8   4    30141.52    31097.09    244.54 o 
  -3   8   4      297.04      131.69     48.31 o 
  -2   8   4     7930.27     8318.65     70.72 o 
  -1   8   4        4.36      -28.10     54.30 o 
   0   8   4       10.25      210.30    123.69 o 
   1   8   4     5908.52     6383.38    173.96 o 
   2   8   4    20507.86    20472.59    365.97 o 
   3   8   4     7879.87     8733.10    127.88 o 
   4   8   4      311.34      183.21    107.09 o 
   5   8   4       21.44      -63.72     63.72 o 
   6   8   4     2684.91     2409.91     75.80 o 
   7   8   4     1200.62     1270.68    146.08 o 
   8   8   4    39400.43    38067.66    297.04 o 
   9   8   4     3339.66     3678.98    171.01 o 
  10   8   4     1778.43     1878.96    185.14 o 
  11   8   4       60.06       30.48    282.64 o 
  12   8   4     1673.48     2245.66    204.61 o 
  13   8   4      339.08      513.56    201.13 o 
  14   8   4      869.87      842.65    247.01 o 
 -14   9   4     1156.26     1330.59    295.14 o 
 -13   9   4        9.74      174.96    268.91 o 
 -12   9   4     1804.49     1527.87    242.08 o 
 -11   9   4     2971.66     2781.61    176.18 o 
 -10   9   4      481.59      139.31    148.48 o 
  -9   9   4     8003.42     7823.51    192.99 o 
  -8   9   4     2904.41     3075.76    148.96 o 
  -7   9   4      331.44      387.07    119.90 o 
  -6   9   4     5400.43     5679.20    138.98 o 
  -5   9   4      457.53      304.21     81.38 o 
  -4   9   4     7540.65     7838.88    144.76 o 
  -3   9   4     7829.85     8289.01    107.80 o 
  -2   9   4    16710.63    16067.59     94.28 o 
  -1   9   4    46949.48    49292.27    362.98 o 
   0   9   4    11525.76    11620.16    126.50 o 
   1   9   4    12692.12    13011.63    223.84 o 
   2   9   4       35.36      -27.22     57.56 o 
   3   9   4     2068.77     1919.95    133.11 o 
   4   9   4     4638.10     4524.56    119.68 o 
   5   9   4     7272.59     7776.19    152.31 o 
   6   9   4     1982.13     1560.74    177.13 o 
   7   9   4       13.20       -0.66     16.86 o 
   8   9   4      966.52      980.20    141.22 o 
   9   9   4       27.65       73.71    230.84 o 
  10   9   4     1270.74     1429.70    195.61 o 
  11   9   4     1388.05     1465.63    194.66 o 
  12   9   4     1243.36     1279.39    214.11 o 
  13   9   4      769.08     1007.88    204.64 o 
  14   9   4     1234.60     1489.40    229.44 o 
 -14  10   4     1902.77     2010.88    305.79 o 
 -13  10   4      521.35      575.36    266.68 o 
 -12  10   4       22.78        1.42     30.29 o 
 -11  10   4     6133.98     6247.79    206.07 o 
 -10  10   4     1259.05     1469.82    151.21 o 
  -9  10   4      426.77      323.22    140.16 o 
  -8  10   4    16231.69    17140.32    228.78 o 
  -7  10   4        9.38      -22.39     91.17 o 
  -6  10   4     4625.27     4795.98    120.04 o 
  -5  10   4     1261.31     1611.88     91.23 o 
  -4  10   4     4754.04     4485.04    124.09 o 
  -3  10   4     1625.61     1644.64    102.35 o 
  -2  10   4    69485.78    68956.12    331.78 o 
  -1  10   4     1980.65     2111.47     53.44 o 
   0  10   4     4797.43     4183.99     92.76 o 
   1  10   4      262.97      252.84    150.69 o 
   2  10   4    21333.96    22664.50    301.78 o 
   3  10   4      309.88      390.40    168.04 o 
   4  10   4     9880.22    10346.47    213.86 o 
   5  10   4     4518.10     4647.61    138.34 o 
   6  10   4     3208.84     3560.46    164.61 o 
   7  10   4     1776.42     1789.22    172.34 o 
   8  10   4      449.63      369.09    161.77 o 
   9  10   4      457.83      422.59    144.81 o 
  10  10   4      322.81      258.95    150.69 o 
  11  10   4     4108.97     4063.11    222.21 o 
  12  10   4     7044.65     7143.11    271.95 o 
  13  10   4        2.84      160.40    221.97 o 
  14  10   4      684.38      787.88    228.27 o 
 -14  11   4     2589.52     3279.76    327.34 o 
 -13  11   4      165.81       97.37    246.57 o 
 -12  11   4     2144.16     2002.69    183.77 o 
 -11  11   4     2668.26     2808.55    268.52 o 
 -10  11   4      305.90      246.85    142.93 o 
  -9  11   4      535.84      473.98    139.77 o 
  -8  11   4     1907.02     2060.08    145.17 o 
  -7  11   4      391.13      490.14    123.74 o 
  -6  11   4      536.99      618.67    103.53 o 
  -5  11   4     9268.92     9733.96    175.74 o 
  -4  11   4     2215.87     2136.53    124.74 o 
  -3  11   4     1673.18     1708.50    117.41 o 
  -2  11   4      312.02      350.87     73.41 o 
  -1  11   4     3424.28     3467.97     68.17 o 
   0  11   4      434.64      582.60     78.17 o 
   1  11   4     4622.51     4642.68    130.02 o 
   2  11   4     9603.62    10120.40    235.35 o 
   3  11   4      119.44      290.56    150.29 o 
   4  11   4     1631.28     1326.94    158.44 o 
   5  11   4       11.33       96.03    207.67 o 
   6  11   4     5078.66     4400.94    195.06 o 
   7  11   4      334.73      285.96    161.93 o 
   8  11   4     4611.80     4514.01    193.26 o 
   9  11   4       67.43        1.51    125.06 o 
  10  11   4     3135.92     2945.55    174.76 o 
  11  11   4        0.62       -9.04     14.95 o 
  12  11   4      610.29      904.46    202.82 o 
  13  11   4     1227.54     1605.34    349.90 o 
  14  11   4      380.71      250.27    304.25 o 
 -14  12   4     4049.72     5051.95    352.92 o 
 -13  12   4      554.68      685.07    262.35 o 
 -12  12   4      100.55      -24.34     90.87 o 
 -11  12   4     1181.59     1142.45    177.94 o 
 -10  12   4      331.67      490.24    181.87 o 
  -8  12   4     8008.13     8566.44    191.94 o 
  -7  12   4     4542.27     4206.66    134.81 o 
  -6  12   4     7881.49     8030.37    189.57 o 
  -5  12   4    15232.51    14265.54    210.66 o 
  -4  12   4     1227.84     1080.09    122.71 o 
  -3  12   4     1649.25     1626.47    204.64 o 
  -2  12   4     3974.15     4198.08     98.24 o 
  -1  12   4     3995.60     4036.05    109.76 o 
   0  12   4      531.53      675.25     83.94 o 
   1  12   4    39954.86    38602.66    506.87 o 
   2  12   4      462.65      516.51    177.00 o 
   3  12   4    12739.72    12888.83    281.82 o 
   4  12   4     2450.16     2494.96    177.85 o 
   5  12   4     2544.63     2085.77    116.71 o 
   6  12   4     2407.02     2301.83    180.44 o 
   7  12   4      436.97      548.16    235.05 o 
   8  12   4      583.48      318.11    204.86 o 
   9  12   4    10224.42     9670.49    257.55 o 
  10  12   4      297.59      346.92    172.36 o 
  11  12   4      127.91      219.53    181.94 o 
  12  12   4     2772.31     2807.56    299.73 o 
  13  12   4       18.14      155.89    334.62 o 
  14  12   4       87.30      394.73    313.51 o 
 -14  13   4     1823.26     1642.59    316.32 o 
 -13  13   4        6.88       28.68    255.65 o 
 -12  13   4      129.66      177.93    169.17 o 
 -11  13   4      118.13      155.49    153.30 o 
 -10  13   4     7467.20     7467.29    204.12 o 
  -9  13   4     7399.81     7147.55    193.64 o 
  -8  13   4       15.34        0.23     18.57 o 
  -7  13   4     1904.73     2078.22    126.43 o 
  -6  13   4      506.59      417.07    100.76 o 
  -5  13   4       11.22      -27.49     90.83 o 
  -4  13   4    29786.36    29804.09    659.51 o 
  -3  13   4     5620.43     5031.36    140.95 o 
  -2  13   4     4103.64     4082.41     81.24 o 
  -1  13   4     7903.35     7921.28     96.56 o 
   0  13   4    17729.01    19544.26    167.14 o 
   1  13   4     1882.67     1869.69     97.45 o 
   2  13   4     8494.37     8423.45    261.11 o 
   3  13   4     1895.95     2080.11    166.78 o 
   4  13   4     4180.67     3753.27    284.55 o 
   6  13   4     3833.46     3224.52    208.44 o 
   7  13   4     1230.97      897.49    206.38 o 
   8  13   4     5147.61     4961.88    299.09 o 
   9  13   4     2469.67     2423.62    273.76 o 
  10  13   4       49.38      -15.50     83.46 o 
  11  13   4     1160.85     1046.32    179.93 o 
  12  13   4       60.50       28.78    279.40 o 
  13  13   4      337.87      730.67    345.08 o 
  14  13   4      238.19      189.50    312.70 o 
 -13  14   4       11.29       -9.70    336.20 o 
 -12  14   4      142.96      231.16    243.84 o 
 -11  14   4     1811.81     1844.84    173.34 o 
 -10  14   4     2731.20     2765.35    151.64 o 
  -9  14   4       64.09      238.61    156.37 o 
  -8  14   4     4879.77     5125.78    150.77 o 
  -7  14   4     1349.95     1303.52    117.99 o 
  -6  14   4      418.61      383.10    147.09 o 
  -5  14   4      530.67      582.08    126.22 o 
  -4  14   4     6125.37     5453.42    298.43 o 
  -3  14   4      607.58      495.00    126.51 o 
  -2  14   4     7990.11     8256.62    101.35 o 
  -1  14   4     5160.59     5716.36     94.79 o 
   0  14   4      183.75      359.01     89.15 o 
   1  14   4    23044.36    24666.75    196.72 o 
   2  14   4      549.73      541.94    119.26 o 
   3  14   4       13.53      101.49    152.37 o 
   4  14   4     1895.56     1881.29    200.36 o 
   5  14   4     7308.23     7164.61    528.35 o 
   6  14   4     3750.43     3558.58    218.20 o 
   7  14   4     6793.58     6122.00    228.22 o 
   8  14   4     1620.21     1708.06    273.13 o 
   9  14   4     1885.93     1947.01    259.40 o 
  10  14   4      793.04     1010.77    202.11 o 
  11  14   4      614.53      637.90    197.63 o 
  12  14   4      524.98      709.36    212.21 o 
  13  14   4     3188.92     3582.09    391.25 o 
 -13  15   4     4021.80     3420.34    355.90 o 
 -12  15   4     3140.59     3338.15    220.28 o 
 -11  15   4      101.03      150.88    137.60 o 
 -10  15   4     3239.23     3593.92    155.63 o 
  -9  15   4     2013.09     2013.80    136.60 o 
  -8  15   4      928.32     1155.08    128.61 o 
  -7  15   4     1400.35     1328.07    125.30 o 
  -6  15   4    10405.63    10774.53    224.78 o 
  -5  15   4     4216.72     4082.35    175.49 o 
  -4  15   4     6965.55     7000.99    193.89 o 
  -3  15   4      277.82      145.41    169.76 o 
  -2  15   4      981.41      831.58     80.37 o 
  -1  15   4      859.33      782.84     80.41 o 
   0  15   4       93.25      187.15     95.35 o 
   1  15   4     5764.67     5749.06    124.79 o 
   2  15   4     1548.37     1332.43    137.69 o 
   3  15   4     2694.03     2849.37    177.60 o 
   4  15   4     1480.16     1544.93    180.41 o 
   5  15   4     8263.48     7920.32    237.15 o 
   6  15   4     9107.32     8272.31    260.79 o 
   7  15   4      476.16      506.70    263.20 o 
   8  15   4       39.09       58.28    237.77 o 
   9  15   4     2053.28     1903.48    279.88 o 
  10  15   4     1764.78     1451.18    192.52 o 
  11  15   4     4972.28     4796.32    319.82 o 
  12  15   4      340.75      598.89    198.88 o 
  13  15   4      234.99      339.77    343.08 o 
 -13  16   4     2428.14     2182.52    381.56 o 
 -12  16   4     4460.08     4148.78    377.22 o 
 -11  16   4      573.54      753.59    141.58 o 
 -10  16   4      328.61      331.97    136.67 o 
  -9  16   4        0.20       95.38    146.13 o 
  -8  16   4     1693.79     1842.18    130.59 o 
  -7  16   4      449.08      598.68    120.79 o 
  -6  16   4      199.24      130.62    157.90 o 
  -5  16   4     2446.96     2689.31    156.02 o 
  -4  16   4     9037.82     9081.20    200.23 o 
  -3  16   4      125.21      106.39    219.50 o 
  -2  16   4      102.30      205.54    101.53 o 
  -1  16   4      162.90       92.81     90.56 o 
   0  16   4    12960.62    12357.70    166.18 o 
   1  16   4     1995.05     2428.04    116.58 o 
   2  16   4    39757.65    38127.59    310.89 o 
   3  16   4     2648.27     2673.79    146.17 o 
   4  16   4    14479.54    14375.62    274.73 o 
   5  16   4     1376.82     1176.03    251.20 o 
   6  16   4       11.95      -97.28    114.56 o 
   7  16   4      382.84      332.63    218.31 o 
   8  16   4      989.24     1125.71    423.22 o 
   9  16   4     1140.16     1001.21    278.99 o 
  10  16   4       92.38       16.62    121.37 o 
  11  16   4     1457.98     1348.06    194.54 o 
  12  16   4      506.58      523.41    195.33 o 
  13  16   4       15.20       24.90    171.80 o 
 -13  17   4      156.70      153.28    329.58 o 
 -12  17   4      155.32      158.86    274.58 o 
 -11  17   4      884.57      836.86    149.18 o 
 -10  17   4     1257.81     1477.44    143.34 o 
  -9  17   4     6340.00     6284.20    171.13 o 
  -8  17   4      141.04      152.04    123.86 o 
  -7  17   4     1666.01     1749.98    174.58 o 
  -6  17   4     3162.97     3404.38    189.95 o 
  -5  17   4      320.69      252.61    156.75 o 
  -4  17   4     4110.40     3984.52    183.16 o 
  -3  17   4     3482.75     3316.70    122.66 o 
  -2  17   4     1938.74     2065.79    116.07 o 
  -1  17   4     2072.85     2225.27    101.84 o 
   0  17   4     8246.64     7627.22    154.05 o 
   1  17   4     4813.08     4549.46    137.73 o 
   2  17   4     1903.96     1877.16    155.16 o 
   3  17   4    22315.47    22510.48    324.99 o 
   4  17   4      463.92      221.80    220.45 o 
   5  17   4      640.21      571.69    210.40 o 
   6  17   4     9710.02     9110.19    261.02 o 
   7  17   4     1696.93     1564.36    278.39 o 
   8  17   4        5.57      -22.60    184.75 o 
   9  17   4      225.99      497.52    247.23 o 
  10  17   4       17.26       98.21    277.76 o 
  11  17   4     1413.81     1752.34    212.85 o 
  12  17   4        4.67      -35.55    147.46 o 
  13  17   4     2633.41     2612.76    254.78 o 
 -13  18   4      270.14       93.76    313.59 o 
 -12  18   4      343.10      406.63    327.21 o 
 -11  18   4      158.78      145.42    189.65 o 
 -10  18   4     4066.93     4222.38    171.76 o 
  -9  18   4      143.54      248.12    136.05 o 
  -8  18   4     5629.73     5676.58    164.75 o 
  -7  18   4      270.49      128.94    154.12 o 
  -6  18   4     3689.84     3690.65    217.09 o 
  -5  18   4      608.63      545.33    180.97 o 
  -4  18   4        2.55      -27.43     46.91 o 
  -3  18   4     1774.94     1446.08    113.30 o 
  -2  18   4       34.46      150.60    106.60 o 
  -1  18   4    21055.64    20756.38    169.31 o 
   0  18   4    10924.34    10628.74    174.37 o 
   1  18   4     3829.74     3891.85    138.50 o 
   2  18   4     7471.81     7343.68    193.13 o 
   3  18   4     2019.37     2092.71    146.95 o 
   4  18   4    13978.28    14118.97    227.06 o 
   6  18   4     2440.81     2660.03    202.93 o 
   8  18   4     3701.45     4030.22    488.07 o 
   9  18   4     1169.27     1345.24    249.21 o 
  10  18   4     1887.29     1772.05    305.12 o 
  11  18   4       24.90      268.42    206.54 o 
  12  18   4      841.47      916.28    235.71 o 
 -12  19   4     1831.71     1096.76    359.01 o 
 -11  19   4     2907.30     2763.13    211.10 o 
 -10  19   4      518.80      425.79    176.53 o 
  -9  19   4     1997.67     1943.42    144.73 o 
  -8  19   4      180.95      207.86    140.63 o 
  -7  19   4      903.49     1022.68    178.73 o 
  -6  19   4      622.05      822.41    166.90 o 
  -5  19   4     7472.46     7755.41    219.29 o 
  -4  19   4     1258.34     1198.66    166.83 o 
  -3  19   4     1717.72     1531.07    120.28 o 
  -2  19   4    11615.73    11174.97    203.33 o 
  -1  19   4       27.12      185.13    112.21 o 
   0  19   4        3.51      106.59    127.24 o 
   1  19   4      678.17      879.33    127.02 o 
   2  19   4      668.92      833.61    138.66 o 
   3  19   4     2196.96     2091.18    157.12 o 
   4  19   4      900.36     1051.87    157.78 o 
   5  19   4      344.26      404.33    157.26 o 
   6  19   4     3710.80     3668.53    217.77 o 
   7  19   4      230.39       71.94    235.49 o 
   8  19   4     1671.25     1631.11    535.54 o 
   9  19   4        3.20      -76.50    116.04 o 
  10  19   4     1144.75      855.63    296.93 o 
  11  19   4      320.82      337.59    218.17 o 
  12  19   4      336.44      409.08    240.27 o 
 -12  20   4     2928.75     3277.95    356.18 o 
 -11  20   4      151.58      -70.49   2120.38 o 
 -10  20   4      296.56       53.34    718.13 o 
  -9  20   4       60.85      -18.81     71.27 o 
  -8  20   4      804.97      880.06    133.22 o 
  -7  20   4       30.65      -58.27    234.86 o 
  -6  20   4    15857.07    16098.60    289.43 o 
  -5  20   4    12401.41    12189.90    262.51 o 
  -4  20   4     3854.75     3650.36    184.89 o 
  -3  20   4       98.34       16.12     37.15 o 
  -2  20   4     4003.79     4177.11    129.70 o 
  -1  20   4        3.00       49.09     91.65 o 
   0  20   4    19516.29    20340.86    227.30 o 
   1  20   4    19258.92    18292.83    238.22 o 
   2  20   4      375.02      297.87    143.41 o 
   3  20   4     1420.86     1347.52    148.51 o 
   4  20   4    14893.73    15010.75    238.29 o 
   5  20   4      603.90      293.87    180.95 o 
   6  20   4      519.98      332.21    153.76 o 
   7  20   4      846.58      782.93    191.38 o 
   8  20   4      293.76      187.33    285.88 o 
   9  20   4      119.40      346.33    242.15 o 
  10  20   4      974.88     1180.40    309.52 o 
  11  20   4      542.45      542.11    220.85 o 
  12  20   4       71.08       25.11    131.40 o 
 -12  21   4      925.53      907.36    368.27 o 
 -11  21   4      307.85      288.49    302.84 o 
 -10  21   4      904.04      633.99    201.56 o 
  -9  21   4        5.82       49.98    128.44 o 
  -8  21   4      292.41      185.03    239.96 o 
  -7  21   4      604.16      645.38    187.83 o 
  -6  21   4      585.98      581.55    167.18 o 
  -5  21   4        0.87       58.15    165.52 o 
  -4  21   4     4837.22     4901.93    369.59 o 
  -3  21   4        1.99      -64.90    261.90 o 
  -2  21   4     4516.56     4345.68    151.57 o 
  -1  21   4       12.86       91.56    100.06 o 
   0  21   4      119.76      193.74    136.81 o 
   1  21   4      696.50      725.05    130.41 o 
   2  21   4      217.52      196.70    197.64 o 
   3  21   4      758.80      760.57    144.69 o 
   4  21   4     5828.89     5691.78    184.11 o 
   5  21   4      918.90      565.87    178.17 o 
   6  21   4       36.77      -13.37     82.25 o 
   7  21   4        0.83       -5.00     62.56 o 
   8  21   4     9831.33     9389.87    305.15 o 
   9  21   4      176.10      276.99    271.39 o 
  10  21   4       11.59       12.86     65.55 o 
  11  21   4        4.75      -41.14    113.71 o 
 -11  22   4     1396.51     1356.19    341.67 o 
 -10  22   4      158.99       89.25    187.42 o 
  -9  22   4      960.23      924.19    205.06 o 
  -8  22   4     2078.09     2377.09    201.97 o 
  -7  22   4     2553.72     2964.63    200.95 o 
  -6  22   4      271.21      269.39    179.05 o 
  -5  22   4       60.85      148.50    165.06 o 
  -4  22   4       17.51      202.43    178.80 o 
  -3  22   4      869.03      634.10    167.18 o 
  -2  22   4     1351.63     1426.68    128.02 o 
  -1  22   4      117.04      134.33    126.57 o 
   0  22   4     1619.17     1702.41    149.97 o 
   1  22   4     1059.93      868.70    127.33 o 
   2  22   4     3579.53     3386.42    310.44 o 
   3  22   4      213.35      232.94    146.55 o 
   4  22   4     2177.31     1957.14    166.66 o 
   5  22   4     3722.40     3841.44    192.17 o 
   6  22   4      212.47      420.04    145.84 o 
   7  22   4     9403.60    10301.00    242.22 o 
   8  22   4      880.52     1037.46    180.19 o 
   9  22   4      857.11      492.18    210.64 o 
  10  22   4     1329.85     1222.85    319.58 o 
  11  22   4      327.48       48.94    186.39 o 
 -11  23   4       45.67      -86.53    282.51 o 
 -10  23   4      298.44      146.99    211.94 o 
  -9  23   4      102.19       89.44    197.57 o 
  -8  23   4      345.52      432.77    193.61 o 
  -7  23   4      323.84      269.77    184.67 o 
  -6  23   4     3914.02     3739.43    214.81 o 
  -5  23   4       23.39       95.22    178.58 o 
  -4  23   4     2550.89     2817.05    208.86 o 
  -3  23   4     1276.72      997.61    164.40 o 
  -2  23   4       89.51      207.76    146.31 o 
  -1  23   4      207.27      229.61    131.68 o 
   0  23   4     1748.05     1509.62    146.32 o 
   1  23   4      694.96      493.73    143.35 o 
   2  23   4     1100.08     1048.17    145.80 o 
   3  23   4     2133.16     2210.70    164.65 o 
   4  23   4      591.99      523.37    159.25 o 
   5  23   4     1356.32     1147.03    162.10 o 
   6  23   4     3400.94     3753.30    188.19 o 
   7  23   4     5462.59     5616.63    322.15 o 
   8  23   4       67.79      -46.14     64.50 o 
   9  23   4     2697.29     2757.83    227.72 o 
  10  23   4      391.03      311.52    234.64 o 
  11  23   4      148.85       92.79    203.29 o 
 -10  24   4      819.83     1025.13    239.09 o 
  -9  24   4      383.08      466.45    191.98 o 
  -8  24   4     3916.55     4057.07    238.27 o 
  -7  24   4     4490.36     4983.60    404.45 o 
  -6  24   4     2522.65     2709.62    201.48 o 
  -5  24   4     4037.37     3968.92    221.77 o 
  -4  24   4     3049.02     2926.28    201.94 o 
  -3  24   4      389.03      417.87    185.97 o 
  -2  24   4      609.23      616.83    159.28 o 
  -1  24   4     1395.89     1722.64    187.58 o 
   0  24   4       75.79      106.14    143.24 o 
   1  24   4      618.97      738.28    146.09 o 
   2  24   4     2175.44     2425.56    167.04 o 
   3  24   4     1427.09     1931.43    194.39 o 
   4  24   4      292.94      267.31    155.05 o 
   5  24   4      478.92      484.86    189.36 o 
   6  24   4       79.42        9.18    109.90 o 
   7  24   4      881.95      748.42    184.53 o 
   8  24   4      208.82      254.68    182.39 o 
   9  24   4      662.18      840.42    310.96 o 
  10  24   4        4.77      144.77    223.16 o 
 -10  25   4       46.44       82.14    216.03 o 
  -9  25   4        8.59      226.62    223.03 o 
  -8  25   4      307.43      165.80    191.48 o 
  -7  25   4      227.51       32.40    220.04 o 
  -6  25   4      503.61      580.33    190.00 o 
  -5  25   4     4336.12     4753.62    227.53 o 
  -4  25   4      636.68      500.46    190.16 o 
  -3  25   4      587.09      211.34    190.06 o 
  -2  25   4       46.55      -79.48    260.83 o 
  -1  25   4     8220.13     8340.41    196.65 o 
   0  25   4     1150.62     1180.98    150.82 o 
   1  25   4      410.70      416.00    134.75 o 
   2  25   4      193.94      441.20    197.09 o 
   3  25   4      843.27      851.24    164.79 o 
   4  25   4        2.71       11.81     54.59 o 
   5  25   4      370.43      248.45    172.15 o 
   6  25   4       25.15        5.49     78.52 o 
   7  25   4       21.91       38.24    288.04 o 
   8  25   4      105.70       79.81    286.84 o 
   9  25   4     1600.09     1550.66    250.52 o 
  10  25   4      288.75      205.26    237.91 o 
  -9  26   4      457.89      639.62    229.96 o 
  -8  26   4     2777.12     2855.68    234.67 o 
  -7  26   4        2.17      116.48    242.95 o 
  -6  26   4     3330.51     3298.29    234.84 o 
  -5  26   4     2325.24     2491.60    219.52 o 
  -4  26   4      467.84      392.94    220.26 o 
  -3  26   4       84.63       27.79    181.67 o 
  -2  26   4      250.86      101.32    272.88 o 
  -1  26   4     2028.18     2745.97    156.54 o 
   0  26   4     1121.31     1087.27    149.82 o 
   1  26   4      579.94      669.82    152.93 o 
   2  26   4       40.74      200.95    178.40 o 
   3  26   4       30.18       52.99    109.64 o 
   4  26   4     2136.67     2192.61    172.93 o 
   5  26   4      109.76      -12.64    115.78 o 
   6  26   4     3548.23     3505.66    206.87 o 
   7  26   4        0.49      184.35    258.91 o 
   8  26   4     2085.64     2100.99    203.12 o 
   9  26   4      817.62     1060.57    239.52 o 
  -9  27   4       30.61       82.76    213.23 o 
  -8  27   4      131.21      269.84    218.92 o 
  -7  27   4      617.18      520.21    217.75 o 
  -6  27   4     3694.47     3860.94    256.41 o 
  -5  27   4      891.60      885.55    234.09 o 
  -4  27   4      210.95       92.85    211.49 o 
  -3  27   4     1172.16     1147.98    197.41 o 
  -2  27   4      358.76      143.27    271.83 o 
  -1  27   4     1310.39     1266.37    179.99 o 
   0  27   4     1029.61      974.29    191.15 o 
   1  27   4       39.54       19.73     55.43 o 
   2  27   4       64.54      134.44    133.58 o 
   3  27   4       75.79      275.60    383.13 o 
   4  27   4     1718.94     1744.21    168.87 o 
   5  27   4       82.56      299.27    183.57 o 
   6  27   4      659.14      658.13    181.95 o 
   7  27   4        2.87      -69.69    285.85 o 
   8  27   4      983.62      620.41    249.12 o 
   9  27   4     1560.63     1409.61    236.62 o 
  -8  28   4       16.54      116.34    222.55 o 
  -7  28   4     2696.42     2733.84    251.66 o 
  -6  28   4     2357.17     2682.85    229.33 o 
  -5  28   4      611.49      410.74    209.28 o 
  -4  28   4     1567.27     1644.77    253.02 o 
  -3  28   4       96.31       17.75    261.52 o 
  -2  28   4       58.82      189.76    283.72 o 
  -1  28   4     1393.16     1692.02    192.56 o 
   0  28   4     1118.87     1136.27    161.16 o 
   1  28   4      211.74      246.11    154.20 o 
   2  28   4      675.73      770.12    145.22 o 
   3  28   4       13.91       25.09    174.73 o 
   4  28   4       76.65      237.06    161.81 o 
   5  28   4     3230.51     3669.00    226.54 o 
   6  28   4      114.92      181.85    176.85 o 
   7  28   4       10.05       42.59    291.12 o 
   8  28   4     3110.26     2483.26    363.48 o 
  -8  29   4       60.23       -3.65     19.73 o 
  -7  29   4       15.95      -48.80    637.80 o 
  -6  29   4       87.88      208.07    214.19 o 
  -5  29   4     1305.93     1573.65    219.38 o 
  -4  29   4     4171.64     4343.67    257.22 o 
  -3  29   4      118.62        6.50     99.67 o 
  -2  29   4     1212.37      960.97    314.72 o 
  -1  29   4      232.82      407.15    296.91 o 
   0  29   4       45.48      150.77    143.54 o 
   1  29   4      482.14      506.31    188.83 o 
   2  29   4       10.09       36.75    178.76 o 
   3  29   4     2091.64     1878.63    207.06 o 
   4  29   4      195.23      164.25    175.03 o 
   5  29   4       11.20        0.21     34.21 o 
   6  29   4     1856.47     1905.48    206.29 o 
   7  29   4      478.14      459.81    239.47 o 
  -7  30   4       38.51      219.60    244.82 o 
  -6  30   4     3079.12     3045.55    261.82 o 
  -5  30   4      548.79      555.82    223.71 o 
  -4  30   4      616.21      879.78    206.02 o 
  -3  30   4       81.80      168.84    211.95 o 
  -2  30   4     5659.63     5486.48    386.71 o 
  -1  30   4       68.94      170.33    309.51 o 
   0  30   4     1925.10     2011.93    172.54 o 
   1  30   4        1.16      146.59    168.39 o 
   2  30   4      299.35      292.11    164.60 o 
   3  30   4      253.73      381.48    179.65 o 
   4  30   4      270.45      367.87    206.85 o 
   5  30   4      240.07      310.68    206.39 o 
   6  30   4     1651.30     1652.53    250.54 o 
   7  30   4     2452.46     2315.71    261.45 o 
  -6  31   4       51.90       84.14    254.30 o 
  -5  31   4     1838.80     1582.24    249.49 o 
  -4  31   4      711.36      691.33    224.23 o 
  -3  31   4      363.97       99.59    203.66 o 
  -2  31   4      713.91      916.82    337.93 o 
  -1  31   4        2.18       93.38    329.99 o 
   0  31   4      903.62      884.66    222.88 o 
   1  31   4      283.91      460.58    223.26 o 
   2  31   4      139.26        5.71    151.29 o 
   3  31   4      130.49       -6.56    124.53 o 
   4  31   4       13.87      150.61    212.80 o 
   5  31   4       17.52      101.37    226.82 o 
   6  31   4      242.06      319.89    232.51 o 
  -5  32   4      896.06     1182.61    256.47 o 
  -4  32   4      635.13      718.92    232.59 o 
  -3  32   4       13.81      104.37    236.07 o 
  -2  32   4      208.65      189.89    230.67 o 
  -1  32   4       64.21      501.87    352.27 o 
   0  32   4       34.46      127.34    248.73 o 
   1  32   4     5438.28     6127.52    399.69 o 
   2  32   4        3.69       78.66    288.04 o 
   3  32   4      184.96      320.14    226.05 o 
   4  32   4      683.04      725.31    228.04 o 
   5  32   4      280.90      241.43    240.05 o 
  -3  33   4     1680.34     1447.78    264.79 o 
  -2  33   4        0.01      199.14    354.49 o 
  -1  33   4      809.45      944.11    248.02 o 
   0  33   4      187.87      247.85    309.72 o 
   1  33   4      585.35      740.39    279.01 o 
   2  33   4     1354.39     1202.49    346.15 o 
   3  33   4     3000.09     2921.04    263.01 o 
  -1  34   4      168.71      295.63    251.29 o 
   0  34   4       27.40       91.54    340.82 o 
 -13   0   5     8025.10     8292.66    366.69 o 
 -11   0   5     4475.93     5871.62    308.08 o 
  -9   0   5      139.68        2.81    180.58 o 
  -7   0   5    16907.04    15797.05    396.81 o 
  -5   0   5   155768.23   160307.73   1876.47 o 
  -3   0   5       15.50       83.18     71.17 o 
  -1   0   5      124.12      175.66     63.81 o 
   1   0   5   231874.97   249336.31   1439.10 o 
   3   0   5     8182.08     7688.14    247.71 o 
   5   0   5     1042.80      908.97    184.59 o 
   7   0   5        5.83        4.79      7.54 o 
   9   0   5     1622.07     1262.64    295.22 o 
  11   0   5     2335.61     2222.83    314.91 o 
  13   0   5     2177.83     2196.80    347.55 o 
  15   0   5      919.77      573.42    317.73 o 
 -15   1   5       81.31       85.27   3047.12 o 
 -14   1   5      244.09      224.39    195.76 o 
 -13   1   5      414.78      463.01    197.43 o 
 -12   1   5     1689.16     1516.14    198.59 o 
 -11   1   5       29.46       23.42    103.13 o 
 -10   1   5       12.67       -4.57     31.96 o 
  -9   1   5     6650.34     6247.38    132.89 o 
  -8   1   5      231.40      300.79    105.21 o 
  -7   1   5     2260.08     2166.61     97.71 o 
  -6   1   5       16.89       15.63     27.14 o 
  -5   1   5     1971.77     2125.90     94.17 o 
  -4   1   5        3.06       -0.37     14.25 o 
  -3   1   5     2931.13     2860.38     83.82 o 
  -2   1   5     9210.12     9243.51     65.25 o 
  -1   1   5     3697.92     4705.77     59.79 o 
   0   1   5     9144.74    11298.09    100.29 o 
   1   1   5     4440.61     5162.82     62.64 o 
   2   1   5       64.92       63.70     44.91 o 
   3   1   5      166.95      257.58     49.11 o 
   4   1   5     1379.09     1145.65    210.82 o 
   5   1   5    38157.86    37959.91    277.57 o 
   6   1   5      693.95      589.73    129.70 o 
   7   1   5     1508.64     1299.03     48.88 o 
   8   1   5     7858.82     7523.49    251.21 o 
   9   1   5       78.44      -32.82    280.86 o 
  10   1   5      396.63      257.64    177.74 o 
  11   1   5      962.44      941.77    202.93 o 
  12   1   5       33.05      -11.35     68.28 o 
  13   1   5       21.78      117.77    225.27 o 
  14   1   5     1033.78     1249.87    242.29 o 
  15   1   5      675.55      923.30    268.50 o 
 -15   2   5     3813.52     3629.90    385.99 o 
 -13   2   5      563.99      572.74    274.60 o 
 -12   2   5       57.31      -30.49     59.10 o 
 -11   2   5       11.02       52.06     85.75 o 
 -10   2   5     1113.95      889.74    107.55 o 
  -9   2   5    26955.70    25941.55    200.60 o 
  -8   2   5      601.36      381.51     99.93 o 
  -7   2   5     1029.94     1149.57     93.18 o 
  -6   2   5     1472.87     1140.88     97.22 o 
  -5   2   5      360.21      194.84     93.75 o 
  -4   2   5    14594.77    16242.66    173.82 o 
  -3   2   5     3461.93     3690.96     58.95 o 
  -2   2   5     5750.42     6080.94     51.13 o 
  -1   2   5    20829.34    23495.60     75.70 o 
   0   2   5    77417.83    78454.31    751.15 o 
   1   2   5     2226.46     2448.45     85.27 o 
   2   2   5    31166.86    32211.16    206.55 o 
   3   2   5     4165.10     4109.83     87.60 o 
   4   2   5     2211.93     2103.39    105.33 o 
   5   2   5     1230.94     1507.79    125.49 o 
   6   2   5    24811.53    22626.49    237.23 o 
   7   2   5    10665.78    10792.31    219.08 o 
   8   2   5      250.03      204.06     60.04 o 
   9   2   5    18679.99    18998.31    345.33 o 
  10   2   5     5565.62     5585.99    224.92 o 
  11   2   5     2010.48     1685.19    193.96 o 
  12   2   5      511.01      375.34    214.01 o 
  13   2   5     4206.51     4223.21    259.69 o 
  14   2   5     1533.03     1630.73    231.91 o 
  15   2   5      807.19      966.19    252.86 o 
 -15   3   5      329.15      314.78    318.49 o 
 -14   3   5      593.29      531.98    302.70 o 
 -13   3   5       19.52       43.51    186.07 o 
 -12   3   5     1052.75     1110.13    168.42 o 
 -11   3   5       10.84      106.89    135.56 o 
 -10   3   5        2.16       51.56     77.43 o 
  -9   3   5     3612.63     4064.76    153.42 o 
  -8   3   5     3042.93     2957.42    137.65 o 
  -7   3   5     1653.44     1743.77    109.00 o 
  -6   3   5       97.16      179.59    104.79 o 
  -5   3   5    10757.10    10674.57    125.62 o 
  -4   3   5     1086.93     1169.53     41.53 o 
  -3   3   5    41550.27    46348.12    181.81 o 
  -2   3   5      434.27      535.21     60.11 o 
  -1   3   5      248.85      736.54     65.23 o 
   0   3   5     8215.13     8317.61     79.16 o 
   1   3   5     2242.46     3098.51     55.73 o 
   2   3   5    55404.09    56477.08    237.93 o 
   3   3   5     5476.83     5701.26     78.95 o 
   4   3   5    11081.19    10864.12    162.87 o 
   5   3   5    12852.95    13575.42    170.47 o 
   6   3   5       63.44       71.16    134.79 o 
   7   3   5     7173.01     6970.58    209.30 o 
   8   3   5    16301.54    16278.16    276.79 o 
   9   3   5      608.43      566.95    175.12 o 
  10   3   5     5566.02     5946.13    236.94 o 
  11   3   5      996.65      684.33    201.50 o 
  12   3   5      491.30      418.05    197.16 o 
  13   3   5      272.67      421.77    284.16 o 
  14   3   5      347.48      414.20    242.06 o 
  15   3   5      735.10      954.32    245.02 o 
 -14   4   5      431.83      490.78    287.70 o 
 -13   4   5      132.06      373.21    272.90 o 
 -12   4   5     1240.00     1070.13    163.22 o 
 -11   4   5      746.62      581.31    148.98 o 
 -10   4   5    15830.74    16623.20    255.91 o 
  -9   4   5     3710.40     3706.40    159.53 o 
  -8   4   5      313.58      356.08    107.97 o 
  -7   4   5      516.96      399.18    122.45 o 
  -6   4   5    46916.77    45475.57    355.25 o 
  -5   4   5     2793.07     2620.46    113.97 o 
  -4   4   5    25742.53    24890.72    216.07 o 
  -3   4   5     6020.08     6061.53     60.02 o 
  -2   4   5     1333.60     1633.33     52.29 o 
  -1   4   5      883.23      943.41     73.03 o 
   0   4   5    45893.53    47685.48    372.91 o 
   1   4   5     2543.67     2226.45     81.19 o 
   2   4   5    40020.70    44406.54    360.13 o 
   3   4   5     3294.06     3801.62    105.40 o 
   4   4   5     6568.90     5661.94    131.28 o 
   5   4   5     1088.07      785.38    110.76 o 
   6   4   5      732.27      576.64    108.15 o 
   7   4   5     6492.56     6968.41    187.85 o 
   8   4   5     8066.81     7997.81    219.33 o 
   9   4   5      695.27      870.46    167.08 o 
  10   4   5      120.51        7.19    254.68 o 
  11   4   5        9.11      100.05    239.39 o 
  12   4   5     1036.44      828.32    214.44 o 
  13   4   5      160.96      298.77    199.70 o 
  14   4   5      404.21      251.26    208.90 o 
  15   4   5       63.45      -51.61    106.89 o 
 -15   5   5     1289.57     1694.64    323.87 o 
 -14   5   5       50.03      -81.74    376.03 o 
 -13   5   5      807.98      728.69    252.45 o 
 -12   5   5      423.94      442.73    159.02 o 
 -11   5   5      263.82      307.91    154.32 o 
 -10   5   5      785.31      812.67    154.77 o 
  -9   5   5     1663.57     1768.29    151.18 o 
  -8   5   5      417.87      167.05    133.95 o 
  -7   5   5     4494.29     4701.03    155.14 o 
  -6   5   5    15318.96    15632.73    165.17 o 
  -5   5   5     9193.93     9046.45    197.11 o 
  -4   5   5     2719.13     2847.23     68.03 o 
  -3   5   5    11689.43    10437.36    122.46 o 
  -2   5   5      689.32      512.98     70.53 o 
  -1   5   5    19249.76    20792.00    423.96 o 
   0   5   5      308.79      299.03     82.40 o 
   1   5   5     6687.88     7189.57     67.49 o 
   2   5   5     9980.58    10691.85     91.55 o 
   3   5   5     5579.51     6645.71    121.47 o 
   4   5   5    10323.76     9833.17    141.56 o 
   5   5   5      517.88      629.48     95.05 o 
   6   5   5      525.92      713.88    138.72 o 
   7   5   5     9633.89     8508.75    167.96 o 
   8   5   5       96.07      143.18    140.95 o 
   9   5   5       74.78      -59.09     77.32 o 
  10   5   5     5452.43     5327.94    228.85 o 
  11   5   5     1101.60     1120.08    202.07 o 
  12   5   5      397.15      383.32    176.29 o 
  13   5   5     1613.18     2079.60    220.11 o 
  14   5   5      191.51      290.93    231.70 o 
 -15   6   5      494.99      364.47    312.04 o 
 -14   6   5        4.31        6.53    229.59 o 
 -13   6   5     1743.29     1578.73    278.90 o 
 -12   6   5        0.24      -26.79    144.15 o 
 -11   6   5     1470.42      878.99    155.98 o 
 -10   6   5     2642.02     2369.65    164.94 o 
  -9   6   5     1220.94      865.49    145.16 o 
  -8   6   5     1148.68     1061.75    141.03 o 
  -7   6   5     4557.70     4836.37    134.12 o 
  -6   6   5     1054.77      858.02     95.52 o 
  -5   6   5      428.22      256.82     67.03 o 
  -4   6   5     5857.12     5375.79     84.20 o 
  -3   6   5    16233.27    16330.68    103.88 o 
  -2   6   5     2723.11     3135.97     86.30 o 
  -1   6   5     3358.96     3750.01     55.81 o 
   0   6   5    14178.56    15419.37     83.87 o 
   1   6   5    73841.16    75189.70   1023.54 o 
   2   6   5     7625.02     9121.66    101.28 o 
   3   6   5     9024.25     9016.18    163.76 o 
   4   6   5    13664.18    13303.33    160.49 o 
   5   6   5      518.30      645.97    104.88 o 
   6   6   5     8181.05     8250.96    160.85 o 
   7   6   5    12720.29    11679.16    185.75 o 
   8   6   5       38.85      103.76    131.61 o 
   9   6   5        7.04       63.99    209.48 o 
  10   6   5     1719.18     1912.28    225.33 o 
  11   6   5      374.99      417.69    273.59 o 
  12   6   5      601.76      380.98    197.00 o 
  13   6   5     7571.34     7619.31    298.40 o 
  14   6   5     4883.76     4992.91    279.92 o 
 -14   7   5       83.13      115.86    295.41 o 
 -13   7   5       37.34      151.90    263.92 o 
 -12   7   5       78.90      -21.46     38.36 o 
 -11   7   5        6.16       11.96    106.08 o 
 -10   7   5     3503.61     3359.65    198.41 o 
  -9   7   5     6475.45     6957.59    336.27 o 
  -8   7   5      451.75      611.19    125.83 o 
  -7   7   5       50.74       73.56    106.38 o 
  -6   7   5     1846.76     1600.61    103.41 o 
  -5   7   5     1083.30     1073.77     75.16 o 
  -4   7   5    10377.21     9826.47    149.28 o 
  -3   7   5     3294.01     3661.48     42.94 o 
  -2   7   5     2232.37     2470.07     76.37 o 
  -1   7   5     2530.25     2379.21     94.09 o 
   0   7   5     5848.69     5809.06    103.28 o 
   1   7   5      984.79     1259.80     88.74 o 
   2   7   5     5468.73     5678.29    108.40 o 
   3   7   5     7607.46     8380.16     82.20 o 
   4   7   5      139.19       87.75    122.13 o 
   5   7   5    16321.28    15267.83    326.36 o 
   6   7   5       80.95      222.03    138.05 o 
   7   7   5     1663.59     1582.62    163.86 o 
   8   7   5     3420.96     3297.53    155.85 o 
   9   7   5      982.96      969.31    191.63 o 
  10   7   5      157.30      128.44    179.96 o 
  11   7   5     1590.94     1264.95    215.54 o 
  12   7   5      455.30      570.53    190.07 o 
  13   7   5      418.63      374.28    220.00 o 
  14   7   5      126.68      262.79    239.88 o 
 -14   8   5       36.89       77.78    289.41 o 
 -13   8   5     6555.94     7261.80    338.40 o 
 -12   8   5      339.82      260.98    161.19 o 
 -11   8   5      167.03       47.75    107.29 o 
 -10   8   5      210.92       86.36    164.75 o 
  -9   8   5     1044.83     1032.01    148.36 o 
  -8   8   5      904.02      666.87    131.67 o 
  -7   8   5    26133.00    25282.41    231.59 o 
  -6   8   5      366.53      270.67     82.88 o 
  -5   8   5    20341.09    21117.51    305.85 o 
  -4   8   5     6122.93     5972.96     90.45 o 
  -3   8   5    68434.02    69073.53    420.21 o 
  -2   8   5        4.81       30.55     38.98 o 
  -1   8   5    13070.10    12001.38     99.20 o 
   0   8   5     9841.47    10015.99    159.93 o 
   1   8   5    10781.50    10023.94    193.31 o 
   2   8   5     2631.07     2627.73    156.95 o 
   3   8   5    37964.30    36692.24    170.54 o 
   4   8   5     2315.85     2078.86    105.82 o 
   5   8   5        2.01        3.71     45.95 o 
   6   8   5     5507.36     5408.84    152.59 o 
   7   8   5     3063.88     2941.94    155.99 o 
   8   8   5       10.67       94.75    144.73 o 
   9   8   5       10.59      -26.49     45.90 o 
  10   8   5     3433.02     3487.63    226.48 o 
  11   8   5      991.05     1307.20    213.74 o 
  12   8   5      181.83      -25.13    142.83 o 
  13   8   5      260.91      385.77    188.38 o 
  14   8   5       76.15       -0.58     31.27 o 
 -13   9   5      225.70      144.97    246.73 o 
 -12   9   5     7462.65     7367.09    228.41 o 
 -11   9   5     3943.44     4288.56    188.38 o 
 -10   9   5     3332.04     3144.88    173.38 o 
  -9   9   5     5547.75     5519.05    168.32 o 
  -8   9   5      314.46      433.51    122.24 o 
  -7   9   5      157.77      118.16    111.11 o 
  -6   9   5      817.07      787.47     94.88 o 
  -5   9   5     2832.96     2660.54    106.02 o 
  -4   9   5    11114.71    11305.62    112.21 o 
  -3   9   5    34612.13    33204.21    334.41 o 
  -2   9   5     3145.33     3135.23    142.23 o 
  -1   9   5    21939.50    22206.78    133.31 o 
   0   9   5    24162.17    26029.82    179.21 o 
   1   9   5     3825.55     3951.14     71.05 o 
   2   9   5     1466.24     1377.33    167.15 o 
   3   9   5    27790.18    29229.83    636.17 o 
   4   9   5     3375.83     3098.08    121.13 o 
   5   9   5     6645.22     6112.79    142.77 o 
   6   9   5     7618.43     6781.24    166.95 o 
   7   9   5     2135.15     2135.35    167.79 o 
   8   9   5     1203.76     1376.71    163.24 o 
   9   9   5      522.65      262.98    141.48 o 
  10   9   5     6050.06     6662.29    333.54 o 
  11   9   5     1935.49     2087.01    215.55 o 
  12   9   5     1126.46      991.32    225.49 o 
  13   9   5       52.92      259.00    211.23 o 
  14   9   5      346.39      234.65    212.45 o 
 -14  10   5        1.59      -42.52    243.19 o 
 -13  10   5     1304.05     1243.23    274.25 o 
 -12  10   5      561.24      401.55    164.89 o 
 -11  10   5     1092.46      896.58    166.31 o 
 -10  10   5     6076.70     6083.28    222.92 o 
  -9  10   5      331.27      210.35    128.82 o 
  -8  10   5     1040.23      841.84    127.60 o 
  -7  10   5       25.08       59.18     69.81 o 
  -6  10   5     3088.56     3128.15    111.21 o 
  -5  10   5    10474.72    10632.20    129.47 o 
  -4  10   5     6433.92     6098.92     99.03 o 
  -3  10   5      151.45      183.28     52.53 o 
  -2  10   5        2.30      -24.49     33.10 o 
  -1  10   5     5284.70     5474.09     87.87 o 
   0  10   5     3533.87     4525.29     84.18 o 
   1  10   5     1538.47     1699.51    157.13 o 
   2  10   5     2610.40     2099.98    162.09 o 
   3  10   5     2450.56     2361.25    160.63 o 
   4  10   5     1060.63      800.60    159.97 o 
   5  10   5      366.89      182.48    140.39 o 
   6  10   5        9.27        0.16     12.04 o 
   7  10   5    11339.42    11217.94    198.63 o 
   8  10   5      124.57       81.04    175.16 o 
   9  10   5      990.56      931.11    152.63 o 
  10  10   5      388.92      430.87    152.26 o 
  11  10   5     2260.07     2624.56    228.24 o 
  12  10   5      513.59      670.54    211.73 o 
  13  10   5     2728.12     3302.33    263.68 o 
  14  10   5      879.29      887.78    234.00 o 
 -14  11   5       56.02      111.87    281.60 o 
 -13  11   5      382.73      379.16    265.39 o 
 -12  11   5      823.73     1160.22    309.52 o 
 -11  11   5      274.85      381.23    158.08 o 
 -10  11   5     3503.13     3276.63    161.73 o 
  -9  11   5      906.09      908.58    136.74 o 
  -8  11   5     3440.84     4404.24    134.41 o 
  -7  11   5      239.63       90.51    101.70 o 
  -6  11   5       15.01       28.26     57.11 o 
  -5  11   5     2646.65     2559.54    100.73 o 
  -4  11   5     4431.40     4159.85    138.98 o 
  -3  11   5     3192.69     3202.25    132.18 o 
  -2  11   5    68339.45    67094.33    339.42 o 
  -1  11   5     1183.94     1047.49    101.27 o 
   0  11   5     1572.82     1384.07     74.50 o 
   1  11   5      333.24      154.24    165.12 o 
   2  11   5     3053.16     3406.62    192.29 o 
   3  11   5      489.75      543.85    140.10 o 
   4  11   5     1107.10      838.84    171.77 o 
   5  11   5      882.30      462.55    195.54 o 
   6  11   5     1745.42     1809.72    150.38 o 
   7  11   5      114.19      -25.10    120.29 o 
   8  11   5    12449.16    12966.83    322.28 o 
   9  11   5      222.34      108.14    168.48 o 
  10  11   5       35.09        2.27     61.77 o 
  11  11   5      941.51     1006.11    200.34 o 
  12  11   5      598.46      809.80    208.30 o 
  13  11   5      903.33      970.58    250.30 o 
  14  11   5       62.25       95.14    318.39 o 
 -13  12   5       24.90      -13.53    200.19 o 
 -12  12   5      156.94      134.16    225.18 o 
 -11  12   5      483.44      459.32    221.26 o 
 -10  12   5     3293.50     3164.32    154.01 o 
  -8  12   5     1223.24     1576.84    123.77 o 
  -7  12   5     2659.02     2806.05    121.74 o 
  -6  12   5     3194.25     3114.60    115.95 o 
  -5  12   5      583.72      512.80     92.33 o 
  -4  12   5       20.77      -25.88     93.32 o 
  -3  12   5     7886.92     7685.73    177.97 o 
  -2  12   5        8.38       80.02     70.31 o 
  -1  12   5     2221.19     2156.97     53.44 o 
   0  12   5     2186.49     1666.75     92.01 o 
   1  12   5      561.10      438.48    174.67 o 
   2  12   5     6698.47     6169.53    233.84 o 
   3  12   5     1599.85     1360.71    167.37 o 
   4  12   5    33571.43    34460.82    347.94 o 
   5  12   5     7781.59     7375.94    238.68 o 
   6  12   5       17.12      -71.19    158.61 o 
   7  12   5      223.75      -27.35    164.73 o 
   8  12   5      678.32      429.16    216.46 o 
   9  12   5     2251.87     2372.73    199.88 o 
  10  12   5     2642.05     2587.89    165.47 o 
  11  12   5     1738.13     1847.30    154.25 o 
  13  12   5       11.83      279.88    339.20 o 
  14  12   5     1641.04     1440.68    340.72 o 
 -14  13   5     1486.29     1530.42    322.10 o 
 -13  13   5      172.66      189.27    307.76 o 
 -12  13   5        0.77       46.18    169.01 o 
 -11  13   5      601.02      667.95    170.36 o 
 -10  13   5     1367.64     1251.27    133.34 o 
  -9  13   5      920.49      909.11    123.78 o 
  -8  13   5     6992.78     7128.38    156.52 o 
  -7  13   5      286.77      246.27    118.56 o 
  -6  13   5      442.52      583.77    100.19 o 
  -5  13   5     2574.44     2638.16    154.58 o 
  -4  13   5     1887.91     1701.12    128.27 o 
  -3  13   5     7773.26     7546.37    232.20 o 
  -2  13   5    39519.18    38679.33    210.95 o 
  -1  13   5    11042.34    10963.24     89.44 o 
   0  13   5     1682.93     1695.54     96.41 o 
   1  13   5     5175.32     5356.37    126.99 o 
   2  13   5      354.79      423.75    184.19 o 
   3  13   5    15783.80    15753.25    302.55 o 
   4  13   5    12464.35    12334.05    249.19 o 
   5  13   5    10804.25    10270.04    354.11 o 
   6  13   5     1070.76     1054.35    193.38 o 
   7  13   5       15.75      -65.02    766.12 o 
   8  13   5     1693.78     1728.00    265.20 o 
   9  13   5     1057.83     1194.77    277.11 o 
  10  13   5     5410.90     4820.42    234.47 o 
  11  13   5      806.30      925.38    198.22 o 
  12  13   5      113.04      204.70    302.67 o 
  13  13   5       78.51      180.99    341.48 o 
 -13  14   5      160.33      271.99    282.09 o 
 -12  14   5      297.35      187.25    145.09 o 
 -11  14   5     3392.53     3643.85    214.44 o 
 -10  14   5     7672.15     7477.96    175.11 o 
  -9  14   5     2304.22     2371.22    135.46 o 
  -8  14   5     1116.97     1025.47    123.29 o 
  -7  14   5      336.63      318.22    111.45 o 
  -6  14   5    17225.54    15947.48    181.25 o 
  -5  14   5    13658.72    12858.36    213.11 o 
  -4  14   5     2812.44     3391.92    156.93 o 
  -3  14   5     1111.17     1388.23    233.16 o 
  -2  14   5     2200.53     2137.87    103.29 o 
  -1  14   5     6670.28     6562.54     99.71 o 
   0  14   5      143.97      145.15     89.53 o 
   1  14   5    20434.07    19262.81    184.75 o 
   2  14   5       78.95      249.94    185.07 o 
   3  14   5      792.78      730.45    270.23 o 
   4  14   5     4119.68     3660.59    209.48 o 
   5  14   5        6.74      -50.04    109.96 o 
   6  14   5    14514.89    14817.66    375.22 o 
   7  14   5     4054.55     4329.09    358.33 o 
   8  14   5     1176.38      164.58    665.09 o 
   9  14   5     1687.39     1407.78    235.74 o 
  10  14   5     1196.67     1114.80    195.19 o 
  11  14   5      793.45      980.15    187.71 o 
  12  14   5     1791.00     2163.13    290.96 o 
  13  14   5       64.39       58.93    349.30 o 
 -13  15   5       68.31      573.60    322.25 o 
 -12  15   5     6598.33     6546.94    390.17 o 
 -11  15   5      530.30      688.70    182.50 o 
 -10  15   5        8.41       70.33    143.66 o 
  -9  15   5     7051.78     7876.47    173.97 o 
  -8  15   5      549.15      362.98    117.15 o 
  -7  15   5       43.69       73.06    104.77 o 
  -6  15   5     4853.71     5143.54    176.42 o 
  -5  15   5     3123.77     3389.54    171.94 o 
  -4  15   5     1455.34     1314.73    153.62 o 
  -3  15   5    11060.78     9986.66    307.94 o 
  -2  15   5     7203.76     6608.30     95.53 o 
  -1  15   5      187.99      -14.71     40.43 o 
   0  15   5     1126.81     1057.41    107.30 o 
   1  15   5     4686.36     4464.54    118.87 o 
   2  15   5     1988.41     1923.57    139.58 o 
   3  15   5      213.02      252.22    179.18 o 
   4  15   5      275.18       24.52    210.20 o 
   5  15   5     2128.47     1988.94    224.20 o 
   6  15   5     1235.05     1301.27    203.95 o 
   7  15   5      309.36      353.45    263.83 o 
   8  15   5     1534.12     1572.12    557.68 o 
   9  15   5     1661.76     1877.26    296.80 o 
  10  15   5     1803.43     1707.42    212.71 o 
  11  15   5        5.22      190.84    196.23 o 
  12  15   5     1131.28     1137.31    222.39 o 
  13  15   5       38.85       59.39    349.91 o 
 -13  16   5     1122.32     1518.43    367.75 o 
 -12  16   5      966.53     1399.06    332.88 o 
 -11  16   5      950.05      739.69    258.75 o 
 -10  16   5       78.58      145.52    158.53 o 
  -9  16   5      120.10      170.48    118.79 o 
  -8  16   5     2925.79     3135.32    139.40 o 
  -7  16   5       36.13      -49.16     61.58 o 
  -6  16   5     5268.89     4698.00    195.91 o 
  -5  16   5      243.60      259.59    149.65 o 
  -4  16   5     2971.55     2930.29    170.91 o 
  -3  16   5     2249.55     1699.37    159.60 o 
  -2  16   5     1282.67     1187.05     81.73 o 
  -1  16   5     2527.42     2299.59     86.90 o 
   0  16   5     1219.42     1091.69    115.32 o 
   1  16   5    20786.63    20458.03    181.52 o 
   2  16   5     2229.65     2322.32    154.36 o 
   3  16   5     1597.47     1691.29    203.91 o 
   4  16   5     3287.17     3109.46    198.95 o 
   5  16   5     5587.95     5587.72    242.45 o 
   6  16   5     2316.66     1993.92    228.02 o 
   7  16   5     1277.59      925.61    348.28 o 
   8  16   5       60.05       -5.93     26.04 o 
   9  16   5      195.31      299.56    264.48 o 
  10  16   5     5617.43     5560.76    357.42 o 
  11  16   5     5368.82     5596.62    377.44 o 
  12  16   5        1.34      128.99    205.27 o 
  13  16   5      132.74      399.49    338.37 o 
 -13  17   5     2142.34     1958.32    371.63 o 
 -12  17   5    10196.35    10139.86    423.46 o 
 -11  17   5     1905.49     2095.78    334.71 o 
 -10  17   5     2535.41     2854.06    197.23 o 
  -9  17   5      903.89      793.64    131.44 o 
  -8  17   5      720.93      783.29    120.54 o 
  -7  17   5      558.77      579.68    115.04 o 
  -6  17   5      109.20      140.79    160.33 o 
  -5  17   5     1679.35     1747.34    153.92 o 
  -4  17   5      268.99      158.17    207.93 o 
  -3  17   5    15066.22    13935.77    236.13 o 
  -2  17   5     5324.14     5136.71    116.66 o 
  -1  17   5     9692.41     9027.75    178.77 o 
   0  17   5    20147.41    19772.18    225.56 o 
   1  17   5     5376.71     4909.40    142.92 o 
   2  17   5     5753.40     5253.53    165.38 o 
   3  17   5      101.67      181.78    134.50 o 
   4  17   5     2392.46     2467.73    199.62 o 
   5  17   5    17578.56    17969.65    332.82 o 
   6  17   5       32.30       75.75    263.36 o 
   7  17   5     4220.21     4632.69    242.55 o 
   8  17   5     2184.47     2105.03    453.02 o 
   9  17   5      217.50      255.60    227.09 o 
  10  17   5     2023.70     1867.29    293.12 o 
  11  17   5     5561.95     6463.18    260.80 o 
  12  17   5      152.53      185.33    200.54 o 
  13  17   5     1079.18      948.06    328.87 o 
 -12  18   5       23.21      -24.09     99.41 o 
 -11  18   5      427.21      222.44    298.53 o 
 -10  18   5     2460.19     2635.87    201.82 o 
  -9  18   5     5409.22     5232.05    216.98 o 
  -8  18   5      391.11      429.55    169.11 o 
  -7  18   5       66.06      128.16    120.14 o 
  -6  18   5     4985.03     4458.98    193.37 o 
  -5  18   5     3659.42     3496.05    192.63 o 
  -4  18   5     1669.63     1662.72    152.97 o 
  -3  18   5      700.20      432.60    164.08 o 
  -2  18   5     9510.98     9918.79    126.45 o 
  -1  18   5      365.07      130.78     83.19 o 
   0  18   5     1519.15     1569.45    125.69 o 
   1  18   5        5.11       73.92    112.09 o 
   2  18   5      516.82      340.97    143.93 o 
   3  18   5     2721.51     2361.16    148.39 o 
   4  18   5     7898.38     7621.77    196.27 o 
   5  18   5     6003.70     5359.74    267.05 o 
   6  18   5     1625.89     1292.44    348.98 o 
   8  18   5        7.36      -59.42    336.61 o 
   9  18   5      752.89      968.41    251.14 o 
  10  18   5     1901.31     1413.28    264.79 o 
  11  18   5     5803.97     5902.75    262.40 o 
  12  18   5      349.93      428.67    215.69 o 
 -12  19   5     1637.27     1398.30    368.16 o 
 -11  19   5      103.02      172.51    263.62 o 
 -10  19   5     2664.08     2795.39    198.05 o 
  -9  19   5      766.66      882.41    177.60 o 
  -8  19   5     2910.29     3138.45    195.58 o 
  -7  19   5      348.79      185.23    164.07 o 
  -6  19   5      249.47      408.53    164.90 o 
  -5  19   5      523.71      431.25    166.02 o 
  -4  19   5      604.59      409.03    151.73 o 
  -3  19   5      164.39      -24.22     24.22 o 
  -2  19   5     4303.18     4138.45    106.97 o 
  -1  19   5     2334.23     2205.56    104.39 o 
   0  19   5       18.82       76.57    185.57 o 
   1  19   5      714.29      618.27    115.61 o 
   2  19   5     2876.67     2733.94    166.00 o 
   3  19   5     1056.17     1130.95    150.69 o 
   4  19   5     1885.28     1811.40    169.28 o 
   6  19   5      386.47      169.80    188.92 o 
   7  19   5     1276.51     1239.25    216.24 o 
   8  19   5     3877.70     3965.73    389.47 o 
   9  19   5      486.93      344.69    240.66 o 
  10  19   5       20.28       62.88    243.85 o 
  11  19   5      535.66      540.21    212.73 o 
  12  19   5      831.89     1011.92    231.89 o 
 -11  20   5      800.33      890.52    340.08 o 
 -10  20   5        0.65       89.00    185.07 o 
  -9  20   5      526.08      542.24    186.54 o 
  -8  20   5     4346.11     4333.32    209.52 o 
  -7  20   5       21.15       -1.88     21.16 o 
  -6  20   5     4096.20     3997.79    206.69 o 
  -5  20   5     1497.73     1501.21    186.91 o 
  -4  20   5      437.87      262.58    162.71 o 
  -3  20   5     1619.76     1124.34    175.46 o 
  -2  20   5      134.67      261.27    115.13 o 
  -1  20   5        8.97      155.28    143.18 o 
   0  20   5        9.43      -32.64     40.43 o 
   1  20   5     1982.10     2121.47    128.07 o 
   2  20   5     7858.73     7513.61    198.27 o 
   3  20   5     5634.30     5215.32    224.52 o 
   4  20   5    11047.39    10546.59    209.52 o 
   5  20   5      155.32       21.29     46.74 o 
   7  20   5       32.46       47.62    262.31 o 
   8  20   5      303.18       47.66    373.46 o 
   9  20   5     4765.57     5131.85    320.97 o 
  10  20   5     1232.95     1133.66    282.93 o 
  11  20   5      769.86      867.35    216.50 o 
  12  20   5        4.38        7.11    131.78 o 
 -11  21   5        8.62       67.94    330.35 o 
 -10  21   5       20.58       -0.82      6.01 o 
  -9  21   5     2256.93     2650.12    205.45 o 
  -8  21   5      357.50      334.41    183.11 o 
  -7  21   5      326.11      303.83    177.08 o 
  -6  21   5      453.16      545.42    156.28 o 
  -5  21   5     1782.47     1982.63    193.77 o 
  -4  21   5      781.11      718.95    173.79 o 
  -3  21   5     1392.86     1611.40    182.38 o 
  -2  21   5     5218.76     4946.49    146.74 o 
  -1  21   5     6964.60     6481.13    198.94 o 
   0  21   5        2.24       35.38     79.92 o 
   1  21   5     1028.64     1035.11    144.25 o 
   2  21   5     2441.74     2591.43    170.68 o 
   3  21   5      294.51      203.47    148.91 o 
   4  21   5     2289.64     2317.55    167.68 o 
   5  21   5     3628.36     3628.82    179.77 o 
   6  21   5     2353.55     1897.33    198.75 o 
   7  21   5     2240.17     2164.75    239.29 o 
   8  21   5     1295.60     1372.45    254.64 o 
   9  21   5       86.93      102.47    265.65 o 
  10  21   5       10.00       56.13    226.70 o 
  11  21   5        3.71       28.44    184.66 o 
 -11  22   5       10.81      127.69    301.14 o 
 -10  22   5      496.80      718.93    291.66 o 
  -9  22   5        2.84       89.19    183.76 o 
  -8  22   5      678.23      552.50    186.83 o 
  -7  22   5       86.95      210.27    177.30 o 
  -6  22   5      911.38      809.41    185.92 o 
  -5  22   5      439.85      278.71    170.08 o 
  -4  22   5     1400.85     1244.87    188.00 o 
  -3  22   5      256.08      -16.81     97.26 o 
  -2  22   5     1516.14     1344.17    134.68 o 
  -1  22   5     1914.29     2290.28    146.67 o 
   0  22   5     1401.62     1345.17    144.87 o 
   1  22   5        6.32       95.71    133.96 o 
   2  22   5       29.20      -21.30     82.05 o 
   3  22   5      918.10      919.87    158.94 o 
   4  22   5       40.86        7.26     27.37 o 
   5  22   5     1791.82     1838.35    168.35 o 
   6  22   5     4345.27     4033.38    230.22 o 
   7  22   5     6470.87     6778.66    217.55 o 
   8  22   5     1667.98     1278.16    229.51 o 
   9  22   5      352.30      327.38    306.13 o 
  10  22   5       76.85      106.39    321.95 o 
  11  22   5        0.45       22.04    340.17 o 
 -11  23   5      502.56       68.87    356.92 o 
 -10  23   5     2094.04     2299.66    352.88 o 
  -9  23   5     3685.30     3709.22    242.71 o 
  -8  23   5     5862.82     6357.67    240.92 o 
  -7  23   5      137.04      206.31    171.75 o 
  -6  23   5      426.28      397.10    187.53 o 
  -5  23   5       97.12      338.04    246.10 o 
  -4  23   5      115.00      145.76    187.19 o 
  -3  23   5      199.86      161.49    201.50 o 
  -2  23   5     1097.00     1067.47    131.24 o 
  -1  23   5      483.64      561.74    164.20 o 
   0  23   5      657.74      713.10    143.78 o 
   1  23   5     3268.38     3179.11    158.12 o 
   2  23   5     1309.52     1499.08    163.44 o 
   3  23   5      828.17      803.11    159.02 o 
   4  23   5     2885.24     2799.39    171.35 o 
   5  23   5        8.72       53.74    172.05 o 
   6  23   5      257.86      134.15    177.02 o 
   7  23   5     6433.37     6769.28    225.57 o 
   8  23   5      591.71      765.15    183.25 o 
   9  23   5      574.70      459.54    217.85 o 
  10  23   5     2808.72     3394.84    360.65 o 
  11  23   5      468.11      609.88    337.03 o 
 -10  24   5      123.45      102.54    359.85 o 
  -9  24   5     1388.94     1244.19    211.41 o 
  -8  24   5      935.04      765.59    210.40 o 
  -7  24   5     1976.39     2054.96    211.92 o 
  -6  24   5       66.41      346.78    181.42 o 
  -5  24   5       14.61       -2.68    233.28 o 
  -4  24   5      762.61      844.08    274.74 o 
  -3  24   5     4219.39     4041.35    201.26 o 
  -2  24   5     1517.20     1388.48    137.46 o 
  -1  24   5      874.37     1256.33    157.56 o 
   0  24   5       32.33      128.57    118.51 o 
   1  24   5      413.30      304.83    143.94 o 
   2  24   5      215.65      297.26    138.24 o 
   3  24   5     1597.98     1686.91    169.61 o 
   4  24   5      161.77      189.18    162.87 o 
   5  24   5      348.97      385.45    161.94 o 
   6  24   5      228.34      323.73    199.42 o 
   7  24   5     2210.90     2257.19    190.95 o 
   8  24   5      238.34      280.11    189.96 o 
   9  24   5     1100.40     1367.78    345.43 o 
  10  24   5      398.47      670.98    235.59 o 
 -10  25   5     1575.76     1736.40    367.35 o 
  -9  25   5        3.54      151.38    204.70 o 
  -8  25   5       51.16      153.58    197.16 o 
  -7  25   5     1346.83     1483.29    215.91 o 
  -6  25   5     3525.59     3396.02    209.67 o 
  -5  25   5       81.55      -11.65    160.60 o 
  -4  25   5      891.32      828.93    184.52 o 
  -3  25   5      399.08      426.01    305.85 o 
  -2  25   5       70.32      157.19    209.15 o 
  -1  25   5      113.49      310.56    132.59 o 
   0  25   5    17947.35    17807.36    292.24 o 
   1  25   5      495.58      584.16    143.32 o 
   2  25   5       18.36      317.63    173.65 o 
   3  25   5     1221.72     1207.49    263.09 o 
   4  25   5       69.09       12.81     81.20 o 
   5  25   5       21.45       -5.61     61.17 o 
   6  25   5     2888.69     3314.29    203.77 o 
   7  25   5       26.99      -31.68    119.75 o 
   8  25   5      417.28      137.97    162.89 o 
   9  25   5      324.74      379.77    241.84 o 
  10  25   5     1453.15     1063.32    266.45 o 
  -9  26   5      887.85      919.92    233.06 o 
  -8  26   5      959.66     1352.73    334.44 o 
  -7  26   5      210.74      286.82    195.90 o 
  -6  26   5      112.12       -8.95     83.63 o 
  -5  26   5     1340.50     1160.19    204.91 o 
  -4  26   5      285.63      148.91    184.07 o 
  -3  26   5      929.85      658.52    194.73 o 
  -2  26   5      314.10      421.16    295.52 o 
  -1  26   5      497.62      626.39    139.70 o 
   0  26   5        0.53      139.56    138.92 o 
   1  26   5      959.76      923.25    151.39 o 
   2  26   5      417.34      554.88    142.25 o 
   3  26   5      982.11      845.10    163.86 o 
   4  26   5     2312.37     2279.56    182.86 o 
   5  26   5     3659.13     3398.01    194.09 o 
   6  26   5      864.30      787.04    169.26 o 
   7  26   5      861.21      759.78    170.26 o 
   8  26   5      534.39      390.30    215.62 o 
   9  26   5       16.52       38.49    215.46 o 
  -9  27   5       68.90       56.42     76.09 o 
  -8  27   5        5.81       55.41    140.57 o 
  -7  27   5     1869.17     1499.11    213.64 o 
  -6  27   5      653.01      726.87    209.59 o 
  -5  27   5        8.59      158.60    183.33 o 
  -4  27   5       24.67      213.35    187.12 o 
  -3  27   5      672.26      661.65    206.93 o 
  -2  27   5      374.81      401.73    293.17 o 
  -1  27   5     5023.30     5356.91    424.02 o 
   0  27   5      815.08      584.94    129.59 o 
   1  27   5     1256.92     1289.12    162.14 o 
   2  27   5     1865.45     1923.95    156.71 o 
   3  27   5     1352.95     1526.56    154.08 o 
   4  27   5     2224.83     2118.00    182.44 o 
   5  27   5      716.76      792.33    179.11 o 
   6  27   5      170.62      335.11    258.73 o 
   7  27   5     1567.02     1636.53    194.68 o 
   8  27   5      414.25       94.85    152.46 o 
   9  27   5      208.67      226.94    229.76 o 
  -8  28   5      315.43        0.36     67.43 o 
  -7  28   5     2116.74     2218.51    242.15 o 
  -6  28   5      441.52      450.18    215.31 o 
  -5  28   5      284.38      270.10    198.73 o 
  -4  28   5      148.68      141.43    190.63 o 
  -3  28   5      444.86      557.80    212.27 o 
  -2  28   5     1995.53     2013.06    309.55 o 
  -1  28   5     3807.02     3751.03    329.86 o 
   0  28   5      635.06      680.19    154.79 o 
   1  28   5      178.94      229.84    144.55 o 
   2  28   5     2681.36     2912.27    164.78 o 
   3  28   5     3813.27     4138.23    284.13 o 
   4  28   5       10.23      195.54    171.25 o 
   5  28   5        2.08      121.23    183.25 o 
   6  28   5       23.04      142.65    265.37 o 
   7  28   5      121.04       15.34     63.54 o 
   8  28   5     2152.66     1982.07    220.75 o 
  -7  29   5     1065.55     1146.35    243.62 o 
  -6  29   5      772.75      983.42    235.49 o 
  -5  29   5       28.82       60.48    582.88 o 
  -4  29   5     2113.82     2476.33    239.37 o 
  -3  29   5     1288.14     1229.20    211.49 o 
  -2  29   5     1769.04     2126.38    305.89 o 
  -1  29   5     2908.18     3133.28    320.15 o 
   0  29   5      443.45      286.91    197.25 o 
   1  29   5      636.02      683.76    192.68 o 
   2  29   5      117.81      198.63    144.72 o 
   3  29   5      968.06     1201.52    197.20 o 
   4  29   5     1081.73     1180.50    213.46 o 
   5  29   5     3396.40     3463.77    215.02 o 
   6  29   5       91.62      247.78    193.62 o 
   7  29   5     3195.37     3105.35    236.08 o 
  -7  30   5      941.62      612.07    248.65 o 
  -6  30   5        2.53       -8.22    140.77 o 
  -5  30   5      435.65      511.85    239.21 o 
  -4  30   5     1832.45     1876.24    231.50 o 
  -3  30   5      244.38      256.71    223.41 o 
  -2  30   5      158.04      182.35    279.92 o 
  -1  30   5     2452.79     2274.94    324.51 o 
   0  30   5      228.20      163.88    285.78 o 
   1  30   5     2060.85     2262.81    210.28 o 
   2  30   5        4.41      -26.95    136.72 o 
   3  30   5      268.10      356.91    153.69 o 
   4  30   5      683.66      428.20    179.30 o 
   5  30   5       96.19       79.99    192.23 o 
   6  30   5      538.78      365.53    209.38 o 
  -6  31   5      148.05       10.48     68.88 o 
  -5  31   5       39.06      156.92    231.07 o 
  -4  31   5      132.67       74.30    138.46 o 
  -3  31   5        8.26       40.72    349.77 o 
  -2  31   5      253.72      289.18    297.77 o 
  -1  31   5     1533.43     1735.61    233.60 o 
   0  31   5       11.16      196.35    242.14 o 
   1  31   5     1232.79     1404.52    257.87 o 
   2  31   5      538.02      660.94    181.86 o 
   3  31   5      222.93       27.96    113.33 o 
   4  31   5      682.60      624.94    206.14 o 
   5  31   5       21.05      114.78    319.41 o 
   6  31   5      855.11      698.67    243.81 o 
  -4  32   5      765.74      550.03    243.22 o 
  -3  32   5      137.72      157.03    223.21 o 
  -2  32   5        1.97      123.39    306.16 o 
  -1  32   5      628.29      612.24    240.52 o 
   0  32   5     1821.90     2326.20    345.81 o 
   1  32   5     1837.81     1704.26    302.44 o 
   2  32   5      419.96      358.75    309.59 o 
   3  32   5       14.69        8.93    150.14 o 
   4  32   5      785.36      882.97    239.38 o 
  -3  33   5      462.60      513.16    257.70 o 
  -2  33   5     2091.39     1900.55    252.58 o 
  -1  33   5       32.73      178.36    379.22 o 
   0  33   5     2807.85     2970.37    353.03 o 
   1  33   5     1086.18      799.61    342.91 o 
   2  33   5      375.43      392.32    325.95 o 
   3  33   5        1.02      208.99    291.21 o 
 -12   0   6      245.79      209.40    163.91 o 
 -10   0   6     1393.52     1191.79    160.80 o 
  -8   0   6       94.65       10.78     32.30 o 
  -6   0   6     5649.79     5124.69    141.66 o 
  -4   0   6    51025.92    55214.70    584.60 o 
  -2   0   6     1584.88     2097.40     64.81 o 
   0   0   6     2769.10     2792.28     97.68 o 
   2   0   6    65759.31    69595.63   1765.83 o 
   4   0   6     4413.54     5656.16    120.34 o 
   6   0   6     4236.17     4089.79    239.64 o 
   8   0   6      339.14      184.26    244.21 o 
  10   0   6     1819.28     2082.38    275.68 o 
  12   0   6       36.09      267.11    248.25 o 
  14   0   6       38.34      307.13    324.61 o 
 -14   1   6     4325.72     4716.37    361.78 o 
 -13   1   6     1396.94     1559.58    266.24 o 
 -12   1   6        1.45      -47.27     56.35 o 
 -11   1   6     4336.16     4329.80    135.13 o 
 -10   1   6     3438.31     3613.14    127.22 o 
  -9   1   6     2331.77     2464.29    115.74 o 
  -8   1   6    19301.67    18887.48    173.34 o 
  -7   1   6     6661.69     6053.81    137.51 o 
  -6   1   6     1523.79     1462.50     99.10 o 
  -5   1   6     2068.77     2267.25     63.55 o 
  -4   1   6     4712.13     4507.72     68.01 o 
  -3   1   6    17360.98    17232.36     98.39 o 
  -2   1   6     1876.72     2141.73     48.33 o 
  -1   1   6     4478.98     4327.65     54.67 o 
   0   1   6    17328.64    18216.34    118.29 o 
   1   1   6    13299.10    13280.57     92.65 o 
   2   1   6    14102.31    14841.58    101.73 o 
   3   1   6     5548.33     5539.50    120.67 o 
   4   1   6     4837.96     4767.93    146.46 o 
   5   1   6     3131.15     2715.28    164.14 o 
   6   1   6     7419.22     6276.94    176.18 o 
   7   1   6     1685.12     1330.89    158.10 o 
   8   1   6      147.66      230.74    246.13 o 
   9   1   6    46093.79    45706.19    563.38 o 
  10   1   6       47.46       26.52     52.12 o 
  11   1   6       80.90      154.90    283.67 o 
  12   1   6     3805.76     3759.76    241.14 o 
  13   1   6      733.16      922.61    201.21 o 
  14   1   6       11.94      -40.80    137.10 o 
 -15   2   6     1005.56      852.52    343.08 o 
 -14   2   6     4717.59     5040.19    340.53 o 
 -13   2   6     1740.77     1787.66    287.78 o 
 -12   2   6      691.42      774.22    169.57 o 
 -11   2   6      175.20      286.74    127.41 o 
 -10   2   6     5128.52     4790.31    151.28 o 
  -9   2   6     3030.78     3599.65    137.63 o 
  -8   2   6     4469.50     4158.11    139.53 o 
  -7   2   6    16240.22    16996.84    235.74 o 
  -6   2   6     1540.08     1859.27    104.12 o 
  -5   2   6      461.42      251.59     58.63 o 
  -4   2   6      581.41      650.08     64.13 o 
  -3   2   6    10680.63    10978.79    109.48 o 
  -2   2   6        0.58        2.97     18.24 o 
  -1   2   6      442.15      711.89     37.27 o 
   0   2   6     2904.51     3429.84     82.34 o 
   1   2   6     4256.80     4372.35     68.74 o 
   2   2   6      778.29      806.99     55.11 o 
   3   2   6     6236.64     6772.27     94.27 o 
   4   2   6      405.25      182.40    120.30 o 
   5   2   6      188.60      261.38    167.26 o 
   6   2   6    23744.79    24194.85    260.54 o 
   7   2   6     2680.59     2745.26    177.42 o 
   8   2   6     2170.04     1997.73    199.30 o 
   9   2   6     3739.52     3683.32    215.41 o 
  10   2   6     4962.25     4846.78    209.32 o 
  11   2   6      957.98     1289.14    202.02 o 
  12   2   6       39.95      -32.08     41.41 o 
  13   2   6     2319.86     1897.18    237.51 o 
  14   2   6      318.98      258.74    216.34 o 
 -15   3   6      483.38      281.81    328.21 o 
 -14   3   6      357.95      572.43    285.71 o 
 -13   3   6     3498.23     3553.46    308.12 o 
 -12   3   6     1549.35     1438.13    170.61 o 
 -11   3   6      588.80      978.83    129.30 o 
 -10   3   6     3799.79     3998.12    147.00 o 
  -9   3   6      420.48      511.84    121.03 o 
  -8   3   6    18503.84    18302.88    195.61 o 
  -7   3   6    27606.59    27399.54    378.04 o 
  -6   3   6      897.62      914.05     97.43 o 
  -5   3   6     8857.08     8803.87     82.81 o 
  -4   3   6     1392.41     1404.40     46.36 o 
  -3   3   6      609.00      627.83     27.85 o 
  -2   3   6     1509.10     1720.90     45.23 o 
  -1   3   6      971.33     1026.26     63.35 o 
   0   3   6    19189.04    20814.87    134.06 o 
   1   3   6     9597.51     9931.33     74.19 o 
   2   3   6    31538.75    33396.35    306.64 o 
   3   3   6     1775.16     1940.32     58.95 o 
   4   3   6      725.83      462.39     88.77 o 
   5   3   6    11204.04     9854.38    150.82 o 
   6   3   6     8852.47     9747.59    202.34 o 
   7   3   6     7260.10     7289.43    319.18 o 
   8   3   6     9849.15     9653.91    217.33 o 
   9   3   6     1852.19     1710.42    191.68 o 
  10   3   6     3202.07     3193.12    195.74 o 
  12   3   6     2897.51     3148.49    279.53 o 
  14   3   6       97.62      178.96    242.04 o 
 -15   4   6      155.14      146.90    313.00 o 
 -14   4   6     1031.42     1047.10    302.50 o 
 -13   4   6     1362.28     1252.03    260.49 o 
 -12   4   6      187.71      237.45    160.85 o 
 -11   4   6     3084.53     3391.93    177.19 o 
 -10   4   6      493.88      598.12    153.65 o 
  -9   4   6      502.68      608.67    123.76 o 
  -8   4   6      450.55      350.52    112.69 o 
  -7   4   6    17573.02    17515.67    182.88 o 
  -6   4   6     8536.38     8355.13    134.45 o 
  -5   4   6    14920.76    14571.45    104.47 o 
  -4   4   6     6087.21     6138.71     74.32 o 
  -3   4   6     1701.34     2247.39     47.61 o 
  -2   4   6    12901.62    12289.65    177.86 o 
  -1   4   6     1718.16     1924.54     73.38 o 
   0   4   6    42031.85    43282.17    212.84 o 
   1   4   6    19006.42    19000.90     85.59 o 
   2   4   6     5911.75     5747.02    108.84 o 
   3   4   6    20307.54    20356.46    245.99 o 
   4   4   6     3451.14     3401.45     64.68 o 
   5   4   6      134.98       34.30    135.60 o 
   6   4   6    11959.12    11370.45    177.11 o 
   7   4   6     6738.63     6486.95    198.49 o 
   8   4   6    13098.29    12810.72    280.30 o 
   9   4   6     2271.00     2234.91    213.14 o 
  10   4   6      308.38      217.38    181.62 o 
  11   4   6      314.64      318.84    198.09 o 
  12   4   6     3849.92     3666.82    234.98 o 
  13   4   6     4471.27     4961.51    254.57 o 
  14   4   6      345.55      520.78    213.56 o 
 -13   5   6      464.75      545.18    268.37 o 
 -12   5   6      859.07      898.72    162.63 o 
 -11   5   6     7124.16     7169.57    210.94 o 
 -10   5   6     1023.51      902.63    152.85 o 
  -9   5   6     6153.46     6471.83    193.51 o 
  -8   5   6    15770.92    16226.61    280.24 o 
  -7   5   6     6538.62     6392.36    441.29 o 
  -6   5   6       56.86       78.66     97.62 o 
  -5   5   6     1023.71      977.03     65.86 o 
  -4   5   6      998.10     1280.60     58.84 o 
  -3   5   6     8913.12     8584.32    112.50 o 
  -2   5   6    59621.06    62814.55    300.47 o 
  -1   5   6     6965.61     6446.16    100.54 o 
   0   5   6      331.17      304.79     37.18 o 
   1   5   6      223.73      112.65     67.77 o 
   2   5   6    17040.50    17959.33    130.89 o 
   3   5   6    31487.65    32195.88    250.21 o 
   4   5   6     4439.32     4816.02    106.26 o 
   5   5   6      467.89      267.97    114.73 o 
   6   5   6      686.77      616.48    139.42 o 
   7   5   6     7022.61     6745.88    159.85 o 
   8   5   6     8082.28     7372.68    299.02 o 
  10   5   6     1811.31     2238.25    214.71 o 
  11   5   6      545.48      480.65    202.54 o 
  12   5   6     2823.39     2965.42    414.90 o 
  13   5   6       79.67      136.67    200.19 o 
  14   5   6        4.19       49.30    183.59 o 
 -14   6   6       12.88       20.68    265.97 o 
 -13   6   6      540.91      370.19    255.82 o 
 -12   6   6     2900.32     2845.92    190.29 o 
 -11   6   6     1924.70     2325.54    300.42 o 
 -10   6   6     2949.08     3435.40    172.52 o 
  -9   6   6      821.47      685.29    148.42 o 
  -8   6   6     1694.63     1279.90    140.83 o 
  -7   6   6      234.85       80.81     85.81 o 
  -6   6   6     2487.48     2663.13     89.81 o 
  -5   6   6      756.82      710.87     65.53 o 
  -4   6   6     4352.27     4326.68     74.75 o 
  -3   6   6     1810.65     2047.51     56.01 o 
  -2   6   6    32557.52    31745.28    231.92 o 
  -1   6   6     1764.23     2279.16     85.91 o 
   0   6   6      356.78      473.77    157.14 o 
   1   6   6     7207.30     7582.79     59.06 o 
   2   6   6     9499.66     9019.40     84.46 o 
   3   6   6    12426.10    12528.77    108.29 o 
   4   6   6     1057.01     1229.97    119.02 o 
   5   6   6     1136.76     1125.10     36.77 o 
   6   6   6      246.41      343.29    134.85 o 
   7   6   6      144.78      131.86    128.65 o 
   8   6   6     2575.96     2470.68    187.30 o 
   9   6   6      755.27      775.00    188.80 o 
  10   6   6      404.78      646.81    190.81 o 
  11   6   6      466.93      244.06    206.62 o 
  12   6   6      404.04      311.08    207.37 o 
  13   6   6     2834.38     3344.16    261.04 o 
  14   6   6      206.72      406.75    234.41 o 
 -13   7   6     4014.68     3895.62    298.01 o 
 -12   7   6      118.95      140.65    220.25 o 
 -11   7   6     1478.93     1744.08    165.58 o 
 -10   7   6     1661.98     1730.61    250.69 o 
  -9   7   6     6298.48     5882.12    188.18 o 
  -8   7   6      283.56       75.47     66.84 o 
  -7   7   6     1081.29      776.07     94.53 o 
  -6   7   6     4941.21     5676.58    107.50 o 
  -5   7   6    14175.25    14751.82    128.22 o 
  -4   7   6     9022.35     8399.84     93.81 o 
  -3   7   6     1735.79     1721.39     57.58 o 
  -2   7   6     6428.64     7284.82    145.87 o 
  -1   7   6     9848.25     9197.28    117.29 o 
   0   7   6    31482.61    30567.73    280.81 o 
   1   7   6     8280.78     8694.61     97.98 o 
   2   7   6       92.52      242.34     84.60 o 
   3   7   6     7654.82     7221.97     86.87 o 
   4   7   6      665.71      641.32    102.70 o 
   5   7   6       38.44       39.56     46.92 o 
   6   7   6     8606.69     7745.19    177.02 o 
   7   7   6     4352.53     4767.62    192.80 o 
   8   7   6       29.14       73.41     79.37 o 
   9   7   6    23160.54    22386.80    314.06 o 
  10   7   6      857.39      874.06    166.66 o 
  11   7   6     5498.71     5821.01    257.85 o 
  12   7   6      905.42      925.84    199.95 o 
  13   7   6       18.51       74.11    214.78 o 
  14   7   6     1365.91     1262.11    252.86 o 
 -14   8   6      464.03      439.11    278.19 o 
 -13   8   6       56.71      -58.21    161.59 o 
 -12   8   6      338.47      518.70    168.32 o 
 -11   8   6      976.62      913.84    166.45 o 
 -10   8   6       92.17       50.34     76.60 o 
  -9   8   6     1787.51     1881.41    157.31 o 
  -8   8   6      108.02       36.17     89.80 o 
  -7   8   6      586.15      590.86     92.88 o 
  -6   8   6     5749.22     5662.75    111.02 o 
  -5   8   6      151.40      199.27     69.57 o 
  -4   8   6    47676.08    47511.89    225.89 o 
  -3   8   6      170.04      427.26     62.63 o 
  -2   8   6     1067.29      919.73     91.03 o 
  -1   8   6    12140.82    12424.49     96.58 o 
   0   8   6    14057.09    14529.36     89.92 o 
   1   8   6      297.44      531.60     53.16 o 
   2   8   6     7681.41     6920.66    124.39 o 
   3   8   6     3580.33     3461.51     61.48 o 
   4   8   6     8564.77     9169.68    103.17 o 
   5   8   6    11506.82    11741.65    175.90 o 
   6   8   6     2907.05     2688.48    183.49 o 
   7   8   6      294.80      274.14    143.85 o 
   8   8   6        0.78      -45.65     59.02 o 
   9   8   6       97.52      163.03    191.58 o 
  10   8   6     2353.27     2021.71    215.24 o 
  11   8   6      129.72      118.87    200.11 o 
  12   8   6       60.48       56.81    210.55 o 
  14   8   6      492.60      635.09    249.47 o 
 -14   9   6     1474.87     1537.11    305.00 o 
 -13   9   6      752.60      733.67    268.20 o 
 -12   9   6      151.69      212.18    162.86 o 
 -11   9   6      596.99      529.69    158.25 o 
 -10   9   6     4252.86     4278.17    179.28 o 
  -9   9   6    15753.50    15716.39    251.52 o 
  -8   9   6    12871.63    13589.90    170.95 o 
  -7   9   6      536.52      515.30     96.83 o 
  -6   9   6     4305.02     4031.64    108.43 o 
  -5   9   6     7624.81     7769.36    112.81 o 
  -4   9   6        1.41      -20.39     20.39 o 
  -3   9   6    25579.54    26044.61    362.43 o 
  -2   9   6     1550.22     1712.35     69.32 o 
  -1   9   6     5769.09     5809.71     83.21 o 
   0   9   6    14543.40    14156.99    126.02 o 
   1   9   6    25551.29    26227.01    269.88 o 
   2   9   6    10097.82     9760.05    240.14 o 
   3   9   6     9710.26     9300.72    145.05 o 
   4   9   6       68.47      105.51     53.71 o 
   5   9   6     1045.72      922.46    132.98 o 
   6   9   6      430.18      261.49    145.41 o 
   8   9   6     2036.54     2173.29    197.94 o 
   9   9   6     6043.07     6307.99    183.46 o 
  10   9   6      409.12      613.34    243.47 o 
  11   9   6     1773.65     2073.34    221.36 o 
  12   9   6        0.51       63.93    257.23 o 
  13   9   6      391.39      660.65    219.86 o 
  14   9   6       35.56      125.72    216.57 o 
 -13  10   6      395.08      250.55    253.48 o 
 -12  10   6      195.01      252.66    163.16 o 
 -11  10   6       27.11      112.52    199.16 o 
 -10  10   6     5500.23     5530.21    191.03 o 
  -9  10   6     3485.37     3599.96    128.76 o 
  -8  10   6        1.86      -56.98    205.46 o 
  -7  10   6      326.21      223.52     95.96 o 
  -6  10   6     1935.13     2032.77     97.43 o 
  -5  10   6      573.14      588.33     56.00 o 
  -4  10   6      886.40      874.94     48.39 o 
  -3  10   6    13192.87    14256.16    268.71 o 
  -2  10   6     7624.13     7795.09    162.09 o 
  -1  10   6     6884.08     7028.74     94.35 o 
   0  10   6    29523.45    30866.55    455.41 o 
   1  10   6       89.90      -17.28     19.39 o 
   2  10   6     1519.55     1243.84    175.33 o 
   3  10   6      958.88     1182.83    144.67 o 
   4  10   6     3636.56     3559.95    128.17 o 
   5  10   6     1410.65     1134.26    130.07 o 
   6  10   6     1990.29     2127.48    156.72 o 
   7  10   6        1.95      -81.65    139.68 o 
   8  10   6      376.34      303.54    177.40 o 
   9  10   6      154.13      240.84    189.36 o 
  10  10   6     1862.44     1740.47    162.77 o 
  11  10   6      378.74      566.82    215.71 o 
  12  10   6     1891.26     2013.80    234.70 o 
  13  10   6     4060.62     4730.81    281.10 o 
  14  10   6      706.07      626.57    226.79 o 
 -14  11   6       29.25      -56.67    114.73 o 
 -13  11   6      287.79      247.69    168.49 o 
 -12  11   6      203.88       35.46     88.15 o 
 -11  11   6     1776.93     2040.70    150.23 o 
 -10  11   6     3721.44     3793.67    142.29 o 
  -9  11   6      963.59     1327.52    141.15 o 
  -8  11   6      437.49      446.61    107.58 o 
  -7  11   6      109.35      100.43    100.09 o 
  -6  11   6     2741.38     2843.86    107.87 o 
  -5  11   6     4568.46     4667.24    107.24 o 
  -4  11   6     3144.72     3616.51     58.84 o 
  -3  11   6     9210.57     8306.33    123.73 o 
  -2  11   6     5205.78     5810.08     92.02 o 
  -1  11   6      107.31      -15.27     50.42 o 
   0  11   6     2825.55     2868.02     83.73 o 
   1  11   6    28442.64    28012.05    526.40 o 
   2  11   6     8383.54     7893.05    237.70 o 
   3  11   6     1846.52     1524.53    280.41 o 
   4  11   6      952.35      768.55    175.83 o 
   5  11   6     4125.01     3837.36     66.74 o 
   6  11   6      529.40      519.25    136.33 o 
   7  11   6    14129.73    13206.58    224.82 o 
   8  11   6     3103.33     3004.40    191.25 o 
   9  11   6     1965.10     1816.36    187.52 o 
  10  11   6     5767.06     5843.20    196.89 o 
  11  11   6     1553.24     1679.35    216.74 o 
  12  11   6     5991.29     6252.38    264.66 o 
  13  11   6     5532.75     5459.54    293.64 o 
  14  11   6      135.78      113.25    300.03 o 
 -14  12   6      373.41      368.45    300.78 o 
 -13  12   6      435.99      560.25    304.70 o 
 -12  12   6     1085.32     1191.17    152.88 o 
 -11  12   6    12015.14    12015.43    221.08 o 
 -10  12   6     2319.28     2712.78    145.41 o 
  -9  12   6      582.30      559.59    112.42 o 
  -8  12   6      109.81      172.56    121.08 o 
  -7  12   6     5413.97     5282.19    131.12 o 
  -6  12   6      116.68      160.96     91.89 o 
  -5  12   6     2211.75     2111.88    100.45 o 
  -4  12   6     1339.71     1515.83     63.99 o 
  -3  12   6      818.62      946.95    221.51 o 
  -2  12   6    19683.45    19397.47    271.18 o 
  -1  12   6      901.84      838.77     75.41 o 
   0  12   6     4190.46     4092.34    113.51 o 
   1  12   6     4337.42     3644.03    107.20 o 
   2  12   6     3983.60     3519.30    215.12 o 
   3  12   6     6311.54     6687.56    195.09 o 
   4  12   6    19631.51    18875.32    278.01 o 
   5  12   6       37.38      -48.93    106.70 o 
   6  12   6     3920.15     4247.40    208.75 o 
   7  12   6     3923.62     3310.80    177.96 o 
   8  12   6      405.39      387.51    166.03 o 
   9  12   6      483.70      400.33    168.86 o 
  10  12   6      105.75        7.55     72.16 o 
  11  12   6       41.80       71.92    153.03 o 
  12  12   6      178.98       27.05    111.30 o 
  13  12   6     1070.92     1115.94    365.06 o 
 -13  13   6       14.67      -31.53     81.12 o 
 -12  13   6       14.20       65.47    194.41 o 
 -11  13   6     2422.59     2437.48    192.34 o 
 -10  13   6     6246.64     6288.24    161.40 o 
  -9  13   6       41.30       27.90     36.55 o 
  -8  13   6     6190.00     6742.15    146.38 o 
  -7  13   6     1797.88     1730.61    114.50 o 
  -6  13   6     1355.99     1215.42    101.69 o 
  -5  13   6       41.55      159.94     96.11 o 
  -4  13   6      160.88      176.00    123.15 o 
  -3  13   6    18703.29    17472.66    236.86 o 
  -2  13   6     8365.30     8769.74    124.15 o 
  -1  13   6    15349.76    15428.44    249.23 o 
   0  13   6     5604.94     5551.51    102.63 o 
   1  13   6      132.21      389.44    267.24 o 
   2  13   6       38.86       73.72    169.32 o 
   3  13   6      457.08      557.01    216.48 o 
   4  13   6     7494.54     7495.59    220.23 o 
   5  13   6      160.66      127.54    238.15 o 
   6  13   6      141.13      116.47    292.47 o 
   7  13   6     1429.59     1314.68    197.69 o 
   8  13   6      111.33       49.64    249.72 o 
   9  13   6     1977.98     2247.78    298.00 o 
  10  13   6       30.13       -2.42     33.73 o 
  11  13   6       22.60       -7.10    204.91 o 
  12  13   6      258.87      518.90    296.01 o 
  13  13   6       36.50      166.62    353.42 o 
 -13  14   6       47.20      -80.78    294.00 o 
 -12  14   6     1121.51      957.77    199.08 o 
 -10  14   6       54.42      144.60    123.40 o 
  -9  14   6      551.19      534.42    116.93 o 
  -8  14   6      476.20      293.99    112.12 o 
  -7  14   6      209.74      193.48    107.23 o 
  -6  14   6      494.11      397.70    104.79 o 
  -5  14   6     1377.18     1187.85    133.23 o 
  -4  14   6      131.45      109.01    134.35 o 
  -3  14   6       85.91       -9.96     95.56 o 
  -2  14   6     7487.13     7782.36    124.08 o 
  -1  14   6     4594.70     4910.16    180.03 o 
   0  14   6      523.19      449.96     44.11 o 
   1  14   6     7363.68     7452.57    221.71 o 
   2  14   6       60.45      -21.14    191.93 o 
   3  14   6     5274.45     4869.68    319.27 o 
   4  14   6     3076.36     3394.88    221.34 o 
   5  14   6     3389.90     3348.91    267.35 o 
   6  14   6     8139.37     8062.28    255.25 o 
   7  14   6     6743.36     6193.01    271.02 o 
   8  14   6      435.47      518.79    261.24 o 
   9  14   6     1311.39     1267.71    248.09 o 
  10  14   6        8.49      102.01    247.00 o 
  11  14   6      390.92      600.12    194.16 o 
  12  14   6     4629.20     5199.04    374.92 o 
  13  14   6      942.49     1397.13    378.41 o 
 -13  15   6     2258.35     2359.76    241.10 o 
 -12  15   6        5.79       88.76    269.65 o 
 -11  15   6     3309.68     3087.09    293.87 o 
 -10  15   6       12.16       29.72    352.53 o 
  -9  15   6      332.88      261.93    114.90 o 
  -8  15   6     1808.13     1665.40    122.89 o 
  -7  15   6        2.72       14.72    123.51 o 
  -6  15   6      113.74      214.56    103.15 o 
  -5  15   6      494.43      406.06    143.66 o 
  -4  15   6      273.29      204.54    139.33 o 
  -3  15   6      196.54       79.83    202.33 o 
  -2  15   6     1355.09     1670.23    105.23 o 
  -1  15   6     6116.74     5573.51    142.89 o 
   0  15   6     7383.80     7051.43    119.88 o 
   1  15   6       13.76      125.69    316.96 o 
   2  15   6     4057.69     3630.74    213.12 o 
   3  15   6     5925.30     5854.09    228.67 o 
   4  15   6     2020.32     2249.90    211.51 o 
   5  15   6    11531.85    10922.38    282.94 o 
   6  15   6     3430.32     2993.72    283.92 o 
   7  15   6      777.54      515.64    212.29 o 
   8  15   6     1424.30     1153.83    212.11 o 
   9  15   6     2122.52     2563.01    314.30 o 
  10  15   6       78.54      -43.18    164.07 o 
  11  15   6     2896.75     3084.70    223.27 o 
  12  15   6      224.89      495.07    195.22 o 
  13  15   6      387.56      762.59    358.76 o 
 -13  16   6      445.94      468.75    228.38 o 
 -11  16   6       14.58       48.60    281.72 o 
 -10  16   6     1600.77     1328.06    279.11 o 
  -9  16   6      572.37      630.77    165.87 o 
  -8  16   6     1724.05     1833.31    123.33 o 
  -7  16   6      366.41      333.80    111.65 o 
  -6  16   6     1725.12     1908.80    110.96 o 
  -5  16   6     3133.00     3029.69    173.07 o 
  -4  16   6    34295.83    35647.58    591.38 o 
  -3  16   6     7218.18     7653.53    196.01 o 
  -2  16   6     2081.26     2166.61    112.72 o 
  -1  16   6    10545.38    11237.58    160.35 o 
   0  16   6      967.88      860.62     66.14 o 
   1  16   6     1413.88     1609.03    121.50 o 
   2  16   6    13130.52    12027.57    213.65 o 
   3  16   6     5906.53     5683.34    229.06 o 
   4  16   6     2299.36     2400.56    194.80 o 
   5  16   6     1603.21     1502.93    215.78 o 
   6  16   6     3919.54     3514.58    221.64 o 
   7  16   6        8.53       91.06   2909.82 o 
   8  16   6     5355.87     5788.41    250.36 o 
   9  16   6      693.41      731.72    271.79 o 
  10  16   6      463.55      637.32    278.56 o 
  11  16   6      140.61      249.94    182.37 o 
  12  16   6     2518.21     2611.13    230.24 o 
  13  16   6      140.37       82.72    320.19 o 
 -13  17   6      133.33       83.18    225.92 o 
 -12  17   6     1991.93     1623.82    306.33 o 
 -11  17   6      661.24      632.44    309.99 o 
 -10  17   6     1299.82     1275.27    311.13 o 
  -9  17   6      881.71      601.38    167.19 o 
  -8  17   6     1207.72     1180.92    168.66 o 
  -7  17   6      874.64      751.57    113.49 o 
  -6  17   6       66.42      126.47    114.42 o 
  -5  17   6     5672.16     5525.90    198.08 o 
  -4  17   6     5907.15     5509.87    193.77 o 
  -3  17   6     2291.75     2002.93    165.41 o 
  -2  17   6      894.65      923.16    107.21 o 
  -1  17   6     3024.71     2876.02     79.78 o 
   0  17   6     8489.68     8380.29    111.40 o 
   1  17   6     6294.32     6513.58    169.07 o 
   2  17   6      514.87      533.08    142.55 o 
   3  17   6      189.33      260.54    235.66 o 
   4  17   6      439.74      464.40    183.25 o 
   5  17   6     7201.37     6635.97    255.50 o 
   6  17   6     1329.26      490.34    569.17 o 
   7  17   6      667.97      417.36    217.68 o 
   8  17   6      743.43      622.57    206.66 o 
   9  17   6     6826.42     6453.56    327.16 o 
  10  17   6      239.50      240.87    238.77 o 
  11  17   6     1024.58     1159.50    204.07 o 
  12  17   6      113.46      341.68    230.71 o 
 -12  18   6     5885.95     6617.43    415.90 o 
 -11  18   6      450.13      281.47    276.87 o 
 -10  18   6       75.73      531.48    284.12 o 
  -9  18   6        6.24       76.42    103.26 o 
  -8  18   6      544.81      749.49    167.30 o 
  -7  18   6       17.90       35.63    172.19 o 
  -6  18   6        2.64       10.50    268.73 o 
  -5  18   6     5269.97     5102.76    202.04 o 
  -4  18   6     9202.76     9326.95    387.20 o 
  -3  18   6     3172.54     2754.86    183.01 o 
  -2  18   6      450.78      576.61    112.71 o 
  -1  18   6      235.73      271.84     93.06 o 
   0  18   6        3.09      145.01     73.41 o 
   1  18   6      592.87      355.74    136.77 o 
   2  18   6       83.46      -39.47     39.47 o 
   3  18   6     6427.90     6789.29    178.46 o 
   4  18   6    12581.41    12734.53    452.34 o 
   5  18   6      960.33      661.22    324.67 o 
   6  18   6    13351.89    13836.42    739.96 o 
   7  18   6     1539.30     1356.06    235.20 o 
   8  18   6     2408.63     2123.24    247.17 o 
   9  18   6      214.46      274.45    249.69 o 
  10  18   6     1596.87     1211.89    265.00 o 
  11  18   6        5.97      162.33    209.28 o 
  12  18   6     1264.59     1152.55    252.60 o 
 -12  19   6       51.49       21.46    346.78 o 
 -11  19   6     1576.39     1132.87    294.88 o 
 -10  19   6     1424.74     1083.77    269.91 o 
  -9  19   6      684.63      735.07    180.90 o 
  -8  19   6        8.81      -39.10    153.85 o 
  -7  19   6     2830.39     2949.30    185.78 o 
  -6  19   6       97.03      172.67    156.77 o 
  -5  19   6     1796.45     1907.11    170.06 o 
  -4  19   6      913.29      756.87    227.26 o 
  -3  19   6     2555.24     2217.42    186.97 o 
  -2  19   6     1431.31     1639.43    127.19 o 
  -1  19   6     6339.68     6588.76    157.51 o 
   0  19   6       82.97      -17.31     66.34 o 
   1  19   6      828.85     1000.70    135.97 o 
   2  19   6     3101.00     2831.76    167.14 o 
   3  19   6       73.10      149.44    144.81 o 
   4  19   6     1829.63     1913.07    164.12 o 
   5  19   6     6330.36     6365.54    264.96 o 
   6  19   6     1775.17     1617.07    516.09 o 
   7  19   6      160.53      -67.64    101.92 o 
   8  19   6       61.44      103.11    276.05 o 
   9  19   6       44.10      226.07    248.83 o 
  10  19   6     1545.84     1812.59    286.15 o 
  11  19   6      675.48      862.32    221.17 o 
  12  19   6        8.74      -24.57    117.85 o 
 -12  20   6      498.91      131.05    347.72 o 
 -11  20   6     4872.98     5128.45    406.55 o 
  -9  20   6      411.60      462.45    184.77 o 
  -8  20   6      141.75        2.96    107.38 o 
  -7  20   6     1106.80     1120.28    182.49 o 
  -6  20   6     2833.29     2945.58    184.01 o 
  -5  20   6     7824.61     7619.90    285.65 o 
  -4  20   6     9824.15     9757.72    279.04 o 
  -3  20   6     3838.76     3806.25    291.91 o 
  -2  20   6     3549.70     4028.55    163.03 o 
  -1  20   6     1103.15      891.44    166.91 o 
   0  20   6       30.17       -1.91     34.15 o 
   1  20   6      388.87      447.31    131.49 o 
   2  20   6    10777.45    11055.44    227.93 o 
   3  20   6    10995.90    10723.08    210.57 o 
   4  20   6      113.07      236.49    149.11 o 
   5  20   6     2186.29     2133.60    170.31 o 
   6  20   6      729.13      399.70    278.38 o 
   7  20   6      121.02       99.85    291.75 o 
   8  20   6     1293.72     1321.50    318.32 o 
   9  20   6      445.48      274.93    243.85 o 
  10  20   6       26.85       70.31    256.20 o 
  11  20   6      340.52      456.60    289.04 o 
  12  20   6       55.23       -7.49    139.09 o 
 -11  21   6      350.38      295.81    353.60 o 
 -10  21   6      389.26      490.22    330.53 o 
  -9  21   6      929.56      801.66    181.25 o 
  -8  21   6     2639.84     2218.82    200.62 o 
  -7  21   6        5.39        7.54     36.98 o 
  -6  21   6      228.51      329.34    159.55 o 
  -5  21   6     4565.80     4584.29    201.69 o 
  -4  21   6     1061.49      916.54    204.15 o 
  -3  21   6     5562.96     5232.57    218.55 o 
  -2  21   6      253.25      393.47    130.15 o 
  -1  21   6      115.80      179.22    176.25 o 
   0  21   6     8082.06     8592.13    157.76 o 
   1  21   6     1170.00     1064.79    138.91 o 
   2  21   6      502.09      588.81    151.86 o 
   3  21   6       87.90      148.13    147.76 o 
   4  21   6     2901.46     2997.18    176.38 o 
   5  21   6     2485.24     2140.02    221.35 o 
   6  21   6    11713.66    12323.21    986.00 o 
   7  21   6     2789.69     3288.72    254.05 o 
   8  21   6     1821.52     2160.70    321.28 o 
   9  21   6      525.38      884.79    278.70 o 
  10  21   6       38.87      381.64    276.84 o 
  11  21   6        0.95      125.59    284.38 o 
 -11  22   6      314.22      475.52    329.80 o 
 -10  22   6      923.24      905.34    317.26 o 
  -9  22   6        3.66       62.76    180.58 o 
  -8  22   6      238.20      260.11    264.10 o 
  -7  22   6     2262.50     2317.99    192.53 o 
  -6  22   6      522.56      764.05    176.86 o 
  -5  22   6        7.44      197.82    237.83 o 
  -4  22   6     6255.44     6006.54    234.63 o 
  -3  22   6     3255.91     3144.02    201.36 o 
  -2  22   6     2367.65     2240.10    138.39 o 
  -1  22   6       33.62      322.18    178.95 o 
   0  22   6     1498.68     1522.91    126.12 o 
   1  22   6     8605.09     8033.28    181.64 o 
   2  22   6       11.21      425.62    445.06 o 
   3  22   6     1523.39     1553.86    156.33 o 
   4  22   6      120.89      157.99    138.59 o 
   5  22   6     2861.10     2852.77    186.05 o 
   6  22   6      153.71      233.90    170.07 o 
   7  22   6     2559.31     2372.59    180.72 o 
   8  22   6      435.43      455.83    293.13 o 
   9  22   6       65.41       23.85    306.29 o 
  10  22   6     1924.34     2218.40    357.62 o 
  11  22   6      212.53      284.59    336.68 o 
 -10  23   6       75.36       95.37    292.42 o 
  -9  23   6       24.54      -11.38     74.87 o 
  -8  23   6       90.21      237.17    175.79 o 
  -7  23   6       93.54      204.22    172.55 o 
  -6  23   6     1165.36     1320.58    199.19 o 
  -5  23   6       95.14      144.42    245.24 o 
  -4  23   6      292.32      203.52    190.29 o 
  -3  23   6      224.32      -28.70     31.15 o 
  -2  23   6       95.54      300.75    139.49 o 
  -1  23   6      282.80      366.62    124.91 o 
   0  23   6     1458.15     1510.81    123.12 o 
   1  23   6      364.63      589.20    137.55 o 
   2  23   6      204.17       33.70     79.81 o 
   3  23   6      457.39      495.59    150.81 o 
   4  23   6     1891.63     1657.90    168.71 o 
   5  23   6      201.62       66.42    101.51 o 
   6  23   6      378.71      370.73    182.88 o 
   7  23   6     1068.75      872.62    179.79 o 
   8  23   6      247.70      152.74    209.30 o 
   9  23   6      540.65      429.67    316.54 o 
  10  23   6       71.26      308.90    338.99 o 
 -10  24   6      581.14      472.08    363.52 o 
  -9  24   6      161.53      366.09    335.45 o 
  -8  24   6     1059.98     1263.49    204.95 o 
  -7  24   6      879.47     1017.32    194.73 o 
  -6  24   6     8101.70     8903.23    274.64 o 
  -5  24   6    12236.40    12708.07    299.66 o 
  -4  24   6      859.27     1009.69    196.11 o 
  -3  24   6       53.69      -22.83     32.82 o 
  -2  24   6     3614.48     3317.54    202.25 o 
  -1  24   6       11.26       97.13    128.56 o 
   0  24   6     5945.67     5750.28    219.36 o 
   1  24   6    15407.04    15128.39    236.36 o 
   2  24   6     1015.67      903.23    158.97 o 
   3  24   6       28.27        9.12     58.87 o 
   4  24   6     5951.06     5971.91    205.37 o 
   5  24   6     3013.43     3091.74    190.13 o 
   6  24   6     2624.93     2520.67    229.17 o 
   7  24   6      156.53      260.28    172.58 o 
   8  24   6       55.50      159.56    200.61 o 
   9  24   6      226.39      156.93    211.61 o 
  10  24   6      876.47      782.61    231.45 o 
 -10  25   6     1705.38     2073.11    406.70 o 
  -9  25   6      194.44      363.16    303.67 o 
  -8  25   6       43.70       69.83    179.61 o 
  -7  25   6      123.37       67.02    161.65 o 
  -6  25   6      101.66      231.93    195.74 o 
  -5  25   6     2969.85     3215.87    228.20 o 
  -4  25   6      193.17      271.12    231.42 o 
  -3  25   6      465.80      436.52    280.00 o 
  -2  25   6      278.55      311.62    172.69 o 
  -1  25   6      310.36      492.17    134.48 o 
   0  25   6        7.47      163.46    133.24 o 
   1  25   6     4178.20     4156.98    196.14 o 
   2  25   6       20.71      227.88    129.65 o 
   3  25   6      315.55      551.36    133.69 o 
   4  25   6      891.82     1145.56    164.48 o 
   5  25   6      641.78      613.65    174.45 o 
   6  25   6        1.08        0.15      0.39 o 
   7  25   6     1796.08     1749.55    190.31 o 
   8  25   6      106.37       66.17    224.70 o 
   9  25   6     1013.50      497.49    243.84 o 
  -9  26   6      123.55      316.43    300.67 o 
  -8  26   6       58.59       34.18    260.40 o 
  -7  26   6      933.37     1069.23    213.47 o 
  -6  26   6     1295.70     1316.95    206.37 o 
  -5  26   6      392.47      393.78    197.43 o 
  -4  26   6      135.44      365.85    202.32 o 
  -3  26   6       80.83        9.79    264.93 o 
  -2  26   6     2230.10     2451.90    192.93 o 
  -1  26   6        7.65      189.63    228.48 o 
   0  26   6       48.84       80.22    137.76 o 
   1  26   6     2761.78     2886.35    161.25 o 
   2  26   6     3678.48     3773.53    158.11 o 
   3  26   6       25.77      282.89    163.72 o 
   4  26   6     8463.32     9594.83    230.10 o 
   5  26   6      886.11      565.91    170.17 o 
   6  26   6        5.01       99.99    282.18 o 
   7  26   6      982.61      863.07    182.80 o 
   8  26   6     5553.11     5370.88    268.09 o 
   9  26   6      102.31       61.10    173.59 o 
  -8  27   6       93.52      155.66    211.76 o 
  -7  27   6       67.54       77.56    328.30 o 
  -6  27   6     2027.01     2053.42    222.36 o 
  -5  27   6       11.77      -13.58    274.57 o 
  -4  27   6      450.83      400.85    193.60 o 
  -3  27   6     1359.83     1692.94    285.07 o 
  -2  27   6      499.78      395.17    301.99 o 
  -1  27   6      564.00      839.98    191.86 o 
   0  27   6      167.52      260.68    147.28 o 
   1  27   6      116.23      105.24    148.67 o 
   2  27   6      191.55      457.62    142.35 o 
   3  27   6      706.90      974.37    165.85 o 
   4  27   6      164.55      382.62    155.56 o 
   5  27   6       38.98       90.74    159.71 o 
   6  27   6       79.38       23.24    125.13 o 
   7  27   6     3169.30     2964.57    199.61 o 
   8  27   6        2.01       60.66    217.29 o 
  -8  28   6      953.29      787.98    225.07 o 
  -7  28   6       52.90       18.66    194.36 o 
  -6  28   6     3144.53     3229.74    253.76 o 
  -5  28   6     2224.69     1826.04    234.71 o 
  -4  28   6      656.98      730.01    217.79 o 
  -3  28   6      289.16      377.99    195.47 o 
  -2  28   6     1151.63     1127.90    336.57 o 
  -1  28   6     2256.05     2419.51    228.43 o 
   0  28   6     2152.62     2120.38    167.51 o 
   1  28   6      715.54      823.77    168.98 o 
   2  28   6     2637.72     3169.66    168.20 o 
   3  28   6     1859.75     2072.92    160.30 o 
   4  28   6      330.60      446.33    164.09 o 
   5  28   6      234.53      252.28    151.99 o 
   6  28   6      165.71      111.45    194.13 o 
   7  28   6       43.67      130.44    276.85 o 
   8  28   6      208.62      183.65    237.56 o 
  -7  29   6     1606.14     1232.36    243.44 o 
  -6  29   6        4.41       43.58    267.40 o 
  -5  29   6       85.60      150.16    214.45 o 
  -4  29   6      443.47      322.36    207.08 o 
  -3  29   6      408.44      243.06    190.04 o 
  -2  29   6      366.83      508.64    339.83 o 
  -1  29   6     1168.97     1077.24    227.88 o 
   0  29   6     3678.90     3589.86    335.25 o 
   1  29   6     1002.19      901.36    306.35 o 
   2  29   6      792.16     1064.34    158.34 o 
   3  29   6      252.82      484.67    156.38 o 
   4  29   6     1137.32     1324.05    245.76 o 
   5  29   6      554.88      447.09    196.95 o 
   6  29   6     2498.86     2333.23    296.00 o 
   7  29   6      333.99      182.33    190.19 o 
  -6  30   6       17.78      141.47    236.17 o 
  -5  30   6       44.46       83.45    259.49 o 
  -4  30   6     2542.91     2364.64    250.77 o 
  -3  30   6      929.01     1061.25    214.16 o 
  -2  30   6        0.80      187.08    334.05 o 
  -1  30   6       34.20      307.35    193.68 o 
   0  30   6      221.09      225.85    249.76 o 
   1  30   6      623.10      644.28    303.99 o 
   2  30   6     1494.28     1424.79    181.70 o 
   3  30   6     2377.92     2913.96    181.93 o 
   4  30   6      387.19      651.97    245.59 o 
   5  30   6      982.85      827.23    188.41 o 
   6  30   6      352.53      188.20    234.58 o 
  -5  31   6      212.72       29.34     63.42 o 
  -4  31   6       20.80      165.47    280.32 o 
  -3  31   6      532.18      550.23    229.24 o 
  -2  31   6       11.61      100.74    330.46 o 
  -1  31   6     1502.41     2088.74    232.84 o 
   0  31   6      647.92      652.11    310.08 o 
   1  31   6     1080.56     1504.79    235.30 o 
   2  31   6       18.89      265.54    255.97 o 
   3  31   6      240.34      302.12    184.43 o 
   4  31   6      113.47        0.85     52.91 o 
   5  31   6      297.21      163.69    205.50 o 
  -4  32   6     1987.71     1745.33    258.64 o 
  -3  32   6      105.13       19.23    139.03 o 
  -2  32   6     2156.05     1979.64    237.96 o 
  -1  32   6        5.14      118.05    214.75 o 
   0  32   6      548.58      655.59    301.76 o 
   1  32   6     2325.25     2627.63    291.62 o 
   2  32   6      484.93      677.42    263.43 o 
   3  32   6        9.00      271.88    468.09 o 
   4  32   6       79.45        2.13     82.60 o 
  -2  33   6       23.63      384.73    211.24 o 
  -1  33   6     2863.83     3232.20    266.85 o 
   0  33   6       33.97      122.95    303.76 o 
   1  33   6      154.11      313.65    278.57 o 
   2  33   6      360.52      182.72    303.66 o 
 -11   0   7       52.95       -9.88     48.14 o 
  -9   0   7      671.73      443.63    231.62 o 
  -7   0   7    35749.95    37147.75    437.84 o 
  -5   0   7    28564.54    30355.99    464.16 o 
  -3   0   7     1127.14      485.39     99.30 o 
  -1   0   7     8154.77     7165.59    353.70 o 
   1   0   7    11234.00    10055.21    137.48 o 
   3   0   7    10802.29     8435.55   1449.51 o 
   5   0   7     7679.16     7123.73    289.91 o 
   7   0   7     1873.30     1690.05    255.75 o 
   9   0   7     4697.65     4183.82    287.35 o 
  11   0   7      856.87      758.41    305.31 o 
  13   0   7     2003.39     2304.38    352.00 o 
 -12   1   7      288.39      211.60    166.62 o 
 -11   1   7      264.34      180.25    126.50 o 
 -10   1   7      200.17      201.75    156.17 o 
  -9   1   7      714.19      760.40    127.67 o 
  -8   1   7     5235.63     5569.11    176.86 o 
  -7   1   7     3795.10     4114.29    172.33 o 
  -6   1   7    30863.28    31971.45    278.00 o 
  -5   1   7      179.18      115.30     33.84 o 
  -4   1   7     6961.99     6537.03     55.53 o 
  -3   1   7     4391.80     4242.45     63.74 o 
  -2   1   7     7820.00     9931.71     95.51 o 
  -1   1   7    17190.02    18553.91    180.56 o 
   0   1   7     3990.64     4425.40     69.85 o 
   1   1   7     8248.21     9134.26     79.14 o 
   2   1   7    12953.59    11783.17    101.09 o 
   3   1   7     1919.65     2046.54    151.48 o 
   4   1   7    12854.85    12943.91    340.97 o 
   5   1   7    26762.81    26692.32    362.03 o 
   6   1   7       74.13      122.72     47.77 o 
   7   1   7     7194.37     6230.81    193.74 o 
   8   1   7     5225.11     4900.21    220.51 o 
   9   1   7     3346.42     3555.27    212.48 o 
  10   1   7     3063.07     2799.77    216.21 o 
  11   1   7     1024.00      990.39    211.94 o 
  12   1   7        3.41      -69.52    113.87 o 
  13   1   7      739.48      804.54    197.29 o 
  14   1   7       48.68      205.89    344.96 o 
 -13   2   7      957.06      922.79    263.85 o 
 -12   2   7     1486.32     1302.44    139.25 o 
 -11   2   7     2058.64     1814.10    144.65 o 
 -10   2   7      431.63      658.44    127.79 o 
  -9   2   7     1118.15     1189.35    128.41 o 
  -8   2   7    11422.83    11347.87    173.72 o 
  -7   2   7     8050.06     8732.30    154.52 o 
  -6   2   7        9.65      -58.14     78.95 o 
  -5   2   7      470.08      469.28     51.11 o 
  -4   2   7     6771.63     6339.97     77.49 o 
  -3   2   7      234.99      163.53     45.49 o 
  -2   2   7     8302.47    10237.16     69.98 o 
  -1   2   7      754.89      938.37     42.64 o 
   0   2   7    31763.65    33887.37    250.88 o 
   1   2   7     5903.01     5521.39     98.98 o 
   2   2   7     5144.45     5457.75     76.12 o 
   3   2   7     4015.77     3568.18     63.24 o 
   4   2   7     5762.19     5608.77    156.20 o 
   5   2   7    16590.98    15418.26    226.28 o 
   6   2   7    16770.04    16658.83    285.45 o 
   7   2   7    20874.63    20291.20    280.32 o 
   8   2   7    16398.82    16789.71    266.05 o 
   9   2   7     2879.82     2775.46    249.66 o 
  10   2   7       93.04      -39.58     98.83 o 
  11   2   7       37.30      -19.97    261.76 o 
  12   2   7     4324.37     4236.80    256.05 o 
  13   2   7     3154.77     2631.72    250.89 o 
  14   2   7      333.68      578.18    210.25 o 
 -14   3   7       34.94      334.27    274.95 o 
 -13   3   7     1596.60     1657.75    266.23 o 
 -12   3   7      470.33      451.32    182.59 o 
 -11   3   7     1164.33     1051.61    132.77 o 
 -10   3   7     1854.51     1931.11    135.88 o 
  -9   3   7     2256.68     2598.36    136.39 o 
  -8   3   7    13095.01    13229.23    183.91 o 
  -7   3   7     8688.94     8628.37    195.30 o 
  -6   3   7      382.74      497.41     80.60 o 
  -5   3   7     7880.59     8121.08    101.84 o 
  -4   3   7      121.32      283.85     49.69 o 
  -3   3   7     1556.06     1726.53     42.07 o 
  -2   3   7    14402.35    12462.23     57.87 o 
  -1   3   7     2028.08     2054.18     89.59 o 
   0   3   7      578.25      940.58     77.98 o 
   1   3   7     2810.37     2839.26     67.37 o 
   2   3   7    21991.74    23574.59    166.69 o 
   3   3   7        4.41      -10.92     14.71 o 
   4   3   7     2322.84     2304.39    116.15 o 
   5   3   7     6750.40     6616.24    214.78 o 
   6   3   7    20559.51    20656.68    215.43 o 
   7   3   7      409.67      403.14    159.80 o 
   8   3   7     1604.66     1576.14    183.34 o 
   9   3   7     2054.66     1857.75    199.84 o 
  10   3   7       37.52       -9.49     69.33 o 
  11   3   7     4740.67     4752.53    216.61 o 
  12   3   7     2102.22     2304.44    211.48 o 
  13   3   7      972.28      844.04    251.96 o 
  14   3   7     1337.24     1264.20    258.14 o 
 -14   4   7     5671.16     6167.48    351.74 o 
 -13   4   7     1764.68     1546.43    282.19 o 
 -12   4   7    16008.76    16669.76    334.41 o 
 -11   4   7      115.03       96.90    127.83 o 
 -10   4   7      196.15      227.69    128.96 o 
  -9   4   7     3343.63     2818.69    165.44 o 
  -8   4   7     2039.34     2077.40    127.21 o 
  -7   4   7     4861.06     4943.89    133.65 o 
  -6   4   7     9178.25     8675.19    164.13 o 
  -5   4   7     2054.95     2551.19     66.64 o 
  -4   4   7    29926.57    30212.04    147.16 o 
  -3   4   7    10045.88    10859.81     91.55 o 
  -2   4   7    37948.86    39856.87    292.99 o 
  -1   4   7    15019.24    15043.75    108.88 o 
   0   4   7        2.10       91.05     47.99 o 
   1   4   7     1160.41      961.91     50.48 o 
   2   4   7    31389.31    30419.72    307.13 o 
   3   4   7     2593.65     3110.97     64.11 o 
   4   4   7      733.32      724.96     53.94 o 
   5   4   7     1819.27     1917.70    113.55 o 
   6   4   7     7034.17     6005.62    204.65 o 
   7   4   7      104.02      136.01    174.33 o 
   8   4   7      852.04     1286.46    233.98 o 
   9   4   7       35.37      159.43    257.61 o 
  10   4   7        4.79       19.41     99.12 o 
  11   4   7     1134.45      965.11    199.02 o 
  12   4   7     5041.93     5073.77    247.43 o 
  13   4   7       79.01       -4.72     28.57 o 
  14   4   7      183.71      193.21    218.02 o 
 -14   5   7      418.73      605.53    283.75 o 
 -13   5   7        1.06      177.84    248.17 o 
 -12   5   7       11.06      247.70    162.18 o 
 -11   5   7     3221.55     3224.62    183.82 o 
 -10   5   7     1236.61     1019.74    153.97 o 
  -9   5   7      290.33      129.14    148.36 o 
  -8   5   7     8336.34     7874.70    189.42 o 
  -7   5   7      311.61      296.06    100.65 o 
  -6   5   7       91.66      -26.78     52.11 o 
  -5   5   7     4445.71     4625.44     75.43 o 
  -4   5   7     6919.36     7050.12     52.61 o 
  -3   5   7        3.72        0.16     57.21 o 
  -2   5   7     1257.38      952.76     76.40 o 
  -1   5   7     1438.66     1824.86     81.69 o 
   0   5   7     1793.57     1637.42     64.04 o 
   1   5   7     6705.85     5883.63     66.05 o 
   2   5   7     4463.77     4493.77     96.03 o 
   3   5   7     2644.75     2668.34     63.00 o 
   4   5   7       10.76      -14.09     47.39 o 
   5   5   7       16.98      -46.56     76.91 o 
   6   5   7     5101.81     4725.28    170.06 o 
   7   5   7     8501.40     8474.59    220.46 o 
   8   5   7     1485.20     1475.49    173.25 o 
   9   5   7     3078.20     2725.61    215.43 o 
  11   5   7     3114.45     3539.02    335.81 o 
  12   5   7      845.77     1013.04    186.02 o 
  13   5   7      808.71      621.70    204.85 o 
  14   5   7       78.28      -24.82     67.71 o 
 -14   6   7      709.53      351.09    287.30 o 
 -13   6   7       73.84      316.73    244.90 o 
 -12   6   7      191.87      140.09    163.06 o 
 -11   6   7     1051.03      910.75    163.52 o 
 -10   6   7      984.73     1047.95    160.30 o 
  -9   6   7     6217.18     6771.95    197.52 o 
  -8   6   7     4642.37     3873.29    157.68 o 
  -7   6   7     4232.30     4185.36    107.78 o 
  -6   6   7     3324.86     3424.71     84.96 o 
  -5   6   7     2078.24     2047.38     71.14 o 
  -4   6   7       48.15       28.03     68.08 o 
  -3   6   7     2765.29     2078.12     87.19 o 
  -2   6   7     4739.35     4363.63    222.22 o 
  -1   6   7    19810.34    18326.95    278.61 o 
   0   6   7     3584.72     3987.03    106.82 o 
   1   6   7     1818.32     2048.92     88.99 o 
   2   6   7    16598.06    18963.85    117.61 o 
   3   6   7      174.28      180.19     69.50 o 
   4   6   7     7310.76     7452.43    148.24 o 
   5   6   7    28277.32    26991.36    441.23 o 
   6   6   7     2234.54     2036.18    148.95 o 
   7   6   7     1003.62     1069.54    154.05 o 
   8   6   7     2469.07     2400.30    196.57 o 
   9   6   7      344.94      316.31    174.25 o 
  10   6   7      874.09      716.33    203.34 o 
  11   6   7     3221.76     3010.63    223.20 o 
  12   6   7     4518.05     5105.55    256.09 o 
  13   6   7      868.41      835.16    237.07 o 
  14   6   7      168.49      222.07    336.36 o 
 -14   7   7       15.03       -7.28    209.17 o 
 -13   7   7       60.98       94.37    251.25 o 
 -12   7   7      917.02      779.27    169.04 o 
 -11   7   7        9.58      148.52    153.91 o 
 -10   7   7       45.84      -39.35     39.35 o 
  -9   7   7     3377.00     3395.40    166.63 o 
  -8   7   7     1834.21     2077.77    124.48 o 
  -7   7   7    11800.11    12132.32    130.73 o 
  -6   7   7       40.32       39.47     54.96 o 
  -5   7   7      484.84      474.07     66.53 o 
  -4   7   7     3665.18     3732.30     72.16 o 
  -3   7   7     2659.34     2382.27     60.24 o 
  -2   7   7     1072.47     1099.55    121.39 o 
  -1   7   7    57467.99    56197.89    661.31 o 
   0   7   7     4345.07     4131.06    226.29 o 
   1   7   7    17777.23    18734.00    108.43 o 
   2   7   7    14851.82    15222.91    111.89 o 
   3   7   7    31313.54    31163.77    196.03 o 
   4   7   7      440.25      688.53     77.05 o 
   5   7   7     4196.91     3542.09     92.01 o 
   6   7   7     6661.97     6623.69    170.02 o 
   7   7   7     4838.91     4868.45    203.30 o 
   8   7   7     7369.51     7597.58    180.81 o 
   9   7   7     1869.96     1948.76    196.44 o 
  10   7   7       24.62       53.19    150.13 o 
  11   7   7     1330.73     1464.25    215.42 o 
  12   7   7     5483.93     6133.57    380.20 o 
  13   7   7     1087.95      782.96    239.55 o 
  14   7   7       10.61       69.96    293.81 o 
 -13   8   7      302.54      451.53    257.19 o 
 -12   8   7     1773.70     1798.92    180.29 o 
 -11   8   7     1881.94     2102.01    169.90 o 
 -10   8   7       10.14       -9.50     17.88 o 
  -9   8   7      752.35      623.17    124.78 o 
  -8   8   7     4381.02     4209.55    108.55 o 
  -7   8   7     6198.57     6265.63    121.73 o 
  -6   8   7     4436.09     4427.50    100.06 o 
  -5   8   7    24218.81    23731.88    406.21 o 
  -4   8   7       10.11       -2.70     23.47 o 
  -3   8   7      721.61      633.01    125.95 o 
  -2   8   7     1329.02     1254.83    124.60 o 
  -1   8   7    16746.69    17234.87    155.50 o 
   0   8   7     8998.08     9116.38     76.59 o 
   1   8   7    18468.90    19419.25    143.02 o 
   2   8   7      149.22       33.19    102.87 o 
   3   8   7    15931.00    15511.64    110.44 o 
   4   8   7        2.30       -0.48     15.79 o 
   5   8   7    35694.54    34524.20    268.69 o 
   6   8   7     8375.58     7825.46    251.37 o 
   7   8   7     1303.00     1268.45    159.03 o 
   8   8   7      285.14      174.77    178.43 o 
   9   8   7     1964.49     2414.39    202.34 o 
  10   8   7     1635.04     2033.92    212.15 o 
  11   8   7     3362.13     3494.66    240.13 o 
  12   8   7      827.36      831.40    215.38 o 
  13   8   7        3.64      217.76    283.90 o 
  14   8   7       31.60      114.88    355.82 o 
 -14   9   7       42.55      -17.45     59.10 o 
 -13   9   7      172.88      204.46    149.50 o 
 -12   9   7     1782.73     1509.27    149.01 o 
 -11   9   7      642.18      522.64    131.23 o 
 -10   9   7     1339.68     1224.67    135.87 o 
  -9   9   7       38.24       78.39     73.34 o 
  -8   9   7      263.75      310.47     96.54 o 
  -7   9   7     3954.82     4026.80    109.59 o 
  -6   9   7     1000.38     1011.63     90.03 o 
  -5   9   7       95.15       69.86     44.80 o 
  -4   9   7       43.75      -31.04     43.29 o 
  -3   9   7        4.60       27.27     51.69 o 
  -2   9   7    19222.14    18770.63    115.24 o 
  -1   9   7     1476.69     1497.85     57.84 o 
   0   9   7     3218.11     3098.37     60.57 o 
   1   9   7      920.74      767.35     50.30 o 
   2   9   7    10820.15    11141.93    243.92 o 
   3   9   7      178.27      263.65    111.49 o 
   4   9   7     3229.76     3664.33     78.78 o 
   5   9   7     1834.22     1996.11    153.21 o 
   6   9   7      125.08       32.40    100.70 o 
   7   9   7     1948.47     2039.13    158.72 o 
   8   9   7    13498.76    12801.19    261.01 o 
   9   9   7      212.71       54.00    140.24 o 
  10   9   7        4.58      180.25    239.35 o 
  11   9   7     2448.62     2705.31    219.35 o 
  12   9   7      200.10       41.27    188.28 o 
  13   9   7     3004.60     3043.65    231.49 o 
  14   9   7     1120.57     1235.16    258.21 o 
 -14  10   7     2967.44     2323.44    321.09 o 
 -13  10   7      193.65      161.73    190.34 o 
 -12  10   7     2236.97     2454.13    156.84 o 
 -11  10   7        1.18       59.96    154.40 o 
 -10  10   7       64.10      121.91    143.03 o 
  -9  10   7      496.07      482.43     95.41 o 
  -8  10   7     2814.03     2810.33    114.21 o 
  -7  10   7      424.23      468.48     95.41 o 
  -6  10   7     2433.49     2346.53    100.78 o 
  -5  10   7     5554.14     5080.88     63.55 o 
  -4  10   7      459.03      270.21     67.37 o 
  -3  10   7     3387.56     3412.07     95.88 o 
  -2  10   7     2397.29     2336.81    138.64 o 
  -1  10   7    35019.16    36597.11    248.17 o 
   0  10   7      273.31      291.55     53.26 o 
   1  10   7      258.31      306.91     44.54 o 
   2  10   7       21.02       21.10     44.61 o 
   3  10   7      584.22      831.44    208.87 o 
   4  10   7        9.75       -2.79     46.20 o 
   5  10   7     7503.66     7664.22    138.21 o 
   6  10   7     2338.13     2282.77    153.84 o 
   7  10   7     4456.27     3937.63    175.55 o 
   8  10   7     7622.94     7577.02    234.46 o 
   9  10   7      149.53      220.54    152.02 o 
  10  10   7       14.04      139.45    176.93 o 
  11  10   7       14.51      333.40    214.11 o 
  12  10   7     1942.83     2114.78    243.79 o 
  13  10   7      801.53      976.11    234.64 o 
  14  10   7     1105.09      958.18    235.18 o 
 -14  11   7      653.71      691.21    305.82 o 
 -13  11   7       20.75       91.16    265.29 o 
 -12  11   7      665.83      537.63    180.85 o 
 -11  11   7     3571.29     3655.39    160.76 o 
 -10  11   7      598.57      426.44    127.93 o 
  -9  11   7     2101.95     2038.69    117.30 o 
  -8  11   7    10797.38    10974.32    160.12 o 
  -7  11   7     4811.84     4483.35    119.70 o 
  -6  11   7      226.53      257.31     87.83 o 
  -5  11   7     3355.69     3208.52     91.78 o 
  -4  11   7      492.73      491.43     71.21 o 
  -3  11   7      974.32      786.02     61.67 o 
  -2  11   7    76553.42    81524.63    729.52 o 
  -1  11   7    12367.04    13082.34    136.49 o 
   0  11   7      235.01      294.33     58.35 o 
   1  11   7      151.38      170.10     52.35 o 
   2  11   7       26.71      -27.12     76.04 o 
   3  11   7     3686.22     3545.52    183.54 o 
   4  11   7     9847.21     9440.68    239.68 o 
   5  11   7      419.22      319.89     87.90 o 
   6  11   7     5791.65     5365.31    170.74 o 
   7  11   7     1866.97     1607.33    158.92 o 
   8  11   7      125.94        0.48    130.67 o 
   9  11   7     1769.73     1598.56    301.78 o 
  10  11   7      489.86      510.43    154.75 o 
  11  11   7     4774.11     5379.13    257.94 o 
  12  11   7       24.73       24.96     68.97 o 
  13  11   7      205.00      118.85    237.64 o 
 -13  12   7       37.71      -55.27    457.81 o 
 -12  12   7     4601.02     4815.88    271.69 o 
 -11  12   7     2976.33     3263.56    212.68 o 
 -10  12   7      356.19      427.91    154.36 o 
  -9  12   7     2195.60     2552.63    122.90 o 
  -8  12   7     1145.28     1022.61    109.46 o 
  -7  12   7     1932.60     2071.82    108.27 o 
  -6  12   7     5982.76     6171.66    120.30 o 
  -5  12   7      645.59      695.29     87.14 o 
  -4  12   7     7702.38     8581.34    157.26 o 
  -3  12   7    10896.66    11062.24    132.93 o 
  -2  12   7    32959.53    33034.40    304.21 o 
  -1  12   7     9618.95    10101.35    155.47 o 
   0  12   7     3308.73     2773.31    112.42 o 
   1  12   7     2743.32     2551.97    145.12 o 
   2  12   7     2473.71     2183.15    210.61 o 
   3  12   7     1807.32     1686.25    321.06 o 
   4  12   7    10419.39     9486.02    348.32 o 
   5  12   7      769.88      823.04    181.63 o 
   6  12   7      493.50      151.40    154.22 o 
   7  12   7     1237.19     1052.01    171.94 o 
   8  12   7     4772.06     4289.76    244.38 o 
   9  12   7     1327.15     1161.26    179.86 o 
  10  12   7     7080.58     7145.19    255.04 o 
  11  12   7        3.41      252.88    193.97 o 
  12  12   7      893.63      902.61    217.30 o 
  13  12   7     2369.49     2113.50    265.05 o 
 -13  13   7     1487.04     1455.39    254.95 o 
 -12  13   7       84.80      -45.32    196.85 o 
 -11  13   7     6038.69     6613.17    382.00 o 
 -10  13   7       19.54      242.28    193.13 o 
  -9  13   7     3114.88     2935.55    127.95 o 
  -8  13   7       50.82       19.82     48.55 o 
  -7  13   7     1399.00     1500.62    109.11 o 
  -6  13   7     1194.42     1110.04     99.31 o 
  -5  13   7     2577.48     2512.83     97.77 o 
  -4  13   7      150.08      155.43     77.35 o 
  -3  13   7     2145.31     1796.20    167.25 o 
  -2  13   7     4404.18     4297.69     99.68 o 
  -1  13   7     9435.61     9852.06    143.00 o 
   0  13   7     2686.98     3055.36     92.90 o 
   1  13   7    30258.22    29130.79    140.27 o 
   2  13   7     1369.10     1375.44    171.65 o 
   3  13   7     5083.97     5144.81    374.35 o 
   4  13   7      162.55      569.76    399.67 o 
   6  13   7      118.98      186.64    221.56 o 
   7  13   7      373.19       46.42    214.68 o 
   8  13   7      855.33      974.49    212.29 o 
   9  13   7      118.84       61.44    358.05 o 
  10  13   7        0.01      129.53    181.10 o 
  11  13   7     2227.97     2213.61    222.40 o 
  12  13   7     4033.31     4314.21    340.36 o 
  13  13   7       70.74       68.10    341.81 o 
 -13  14   7     2349.83     2651.83    240.77 o 
 -12  14   7        2.09      -74.87    325.07 o 
 -11  14   7      123.65       65.97    177.17 o 
 -10  14   7      218.75      201.20    234.15 o 
  -9  14   7     1015.75     1033.84    116.37 o 
  -8  14   7     3352.73     3210.47    125.76 o 
  -7  14   7     5904.90     5573.12    136.09 o 
  -6  14   7     1578.04     1459.20    105.52 o 
  -5  14   7      667.19      550.42     88.59 o 
  -4  14   7      135.63      153.92    129.62 o 
  -3  14   7     9639.96     9091.06    339.98 o 
  -2  14   7      188.61      124.65     81.63 o 
  -1  14   7    12838.37    12244.06    159.91 o 
   0  14   7     3574.22     3277.56     98.78 o 
   1  14   7      331.34      339.78     65.78 o 
   2  14   7       10.63       27.45    206.04 o 
   3  14   7     3433.07     3701.81    371.97 o 
   4  14   7     1930.34     1699.15    213.57 o 
   7  14   7     2039.09     1758.67    227.17 o 
   8  14   7     1127.98      669.02    242.12 o 
   9  14   7      298.66      147.79    243.19 o 
  10  14   7       91.74      272.93    285.17 o 
  11  14   7      183.49      451.20    203.49 o 
  12  14   7     1585.88     1407.29    297.73 o 
  13  14   7      639.56      844.85    348.77 o 
 -13  15   7      117.71        0.45     97.31 o 
 -12  15   7      620.73      399.06    200.52 o 
 -11  15   7     1265.24      813.09    291.80 o 
  -9  15   7     6898.11     6719.96    273.60 o 
  -8  15   7      932.01      942.59    113.10 o 
  -7  15   7     3294.06     3407.47    127.28 o 
  -6  15   7      292.31      284.68    101.83 o 
  -5  15   7      266.81      334.80     89.08 o 
  -4  15   7    15247.32    15159.46    840.48 o 
  -3  15   7       63.72      -40.70    623.09 o 
  -2  15   7      703.15      844.57     97.20 o 
  -1  15   7    17347.15    18141.78    175.24 o 
   0  15   7      774.66      764.42     89.94 o 
   1  15   7      147.84       -3.68     60.79 o 
   2  15   7      208.64      717.41    597.92 o 
   3  15   7      694.79      970.92    340.18 o 
   4  15   7    19402.27    19097.46    417.30 o 
   5  15   7    11169.22    10202.00    270.63 o 
   6  15   7      381.78       99.10    234.96 o 
   7  15   7     2507.22     2139.14    237.87 o 
   8  15   7      504.04      363.13    194.74 o 
   9  15   7     1651.82     1231.62    299.85 o 
  10  15   7     1856.00     1492.44    304.15 o 
  11  15   7     1832.85     2027.35    210.85 o 
  12  15   7       16.63      253.33    220.64 o 
  13  15   7     1395.16     1556.37    337.74 o 
 -13  16   7      482.95      562.27    232.35 o 
 -12  16   7       10.63      -78.28    165.81 o 
 -11  16   7      295.41       65.00   1202.31 o 
 -10  16   7     1178.54     1197.49    294.91 o 
  -9  16   7     7226.22     7504.13    214.53 o 
  -8  16   7      321.11      506.53    153.02 o 
  -7  16   7     6166.42     6981.83    145.90 o 
  -6  16   7      188.01      183.19     99.81 o 
  -5  16   7     4972.60     4794.59    120.34 o 
  -4  16   7     7377.60     6845.24    189.06 o 
  -3  16   7    22803.78    22927.03    626.24 o 
  -2  16   7      267.01      310.08     98.04 o 
  -1  16   7       55.43      174.92    104.84 o 
   0  16   7      186.17      125.91     74.01 o 
   1  16   7     4744.52     4450.11    150.04 o 
   2  16   7     1471.98     1877.25    583.45 o 
   3  16   7    13877.43    13476.87    276.47 o 
   4  16   7      558.60      504.27    240.36 o 
   5  16   7    12050.88    12233.32    370.84 o 
   6  16   7     2650.48     2799.47    470.21 o 
   7  16   7      289.77       58.75    259.88 o 
   8  16   7      516.99      336.70    226.65 o 
   9  16   7     5659.73     5657.24    384.38 o 
  10  16   7      852.95     1095.70    258.82 o 
  11  16   7       33.02      221.69    209.97 o 
  12  16   7      649.27      786.38    241.72 o 
 -12  17   7      160.70      332.44    301.13 o 
 -11  17   7      846.61     1024.41    288.75 o 
 -10  17   7     2208.19     1787.45    300.32 o 
  -8  17   7      100.10       45.31     96.83 o 
  -7  17   7      255.20      379.94    147.89 o 
  -6  17   7     1774.00     1590.67    156.65 o 
  -5  17   7      172.70      227.09    144.11 o 
  -4  17   7     1346.30     1425.46    151.61 o 
  -3  17   7      496.52      229.53    175.26 o 
  -2  17   7     6399.68     6612.76    140.60 o 
  -1  17   7     6820.21     6951.93    222.95 o 
   0  17   7     2989.90     3090.84    115.75 o 
   1  17   7     2871.83     2653.75    134.03 o 
   2  17   7       59.88      110.25    589.28 o 
   3  17   7      446.83      549.35    186.58 o 
   4  17   7       42.85      239.32    292.34 o 
   5  17   7     6369.33     6012.06    259.06 o 
   6  17   7     8044.52     8289.14    290.33 o 
   7  17   7     1022.87     1041.57    251.79 o 
   8  17   7     2703.55     2500.62    351.75 o 
   9  17   7       67.56      -47.39    116.84 o 
  10  17   7     3128.91     3181.80    302.63 o 
  11  17   7     2122.44     1870.47    244.63 o 
  12  17   7       43.04      243.56    241.89 o 
 -11  18   7        8.68       93.99    265.51 o 
  -9  18   7       53.61       75.87    314.69 o 
  -8  18   7      668.13      613.72    158.12 o 
  -7  18   7      603.16      647.61    160.62 o 
  -6  18   7     1247.07     1398.43    156.39 o 
  -5  18   7     5537.81     5317.62    193.47 o 
  -4  18   7     1112.93      780.06    156.30 o 
  -3  18   7      657.35      447.69    170.08 o 
  -2  18   7     1953.31     1665.00    113.87 o 
  -1  18   7     1678.87     1909.18    200.82 o 
   0  18   7     1623.55     1692.65    105.10 o 
   1  18   7     1019.60     1051.01    124.39 o 
   2  18   7      260.86       15.93    188.77 o 
   3  18   7        9.78      279.64    260.85 o 
   4  18   7      121.27      410.24    433.93 o 
   5  18   7       18.55        3.03    110.10 o 
   6  18   7      769.06      740.56    275.04 o 
   7  18   7     2020.32     2212.62    236.20 o 
   8  18   7     3003.07     3658.49    298.39 o 
   9  18   7       36.13       47.82    828.22 o 
  10  18   7     1543.93     1355.28    300.45 o 
  11  18   7     1804.86     2104.04    335.40 o 
  12  18   7        8.35        6.65    108.85 o 
 -12  19   7       61.73      -20.78   2718.23 o 
 -11  19   7      404.81      453.46    309.54 o 
 -10  19   7     3011.67     2526.43    325.41 o 
  -9  19   7      875.92      721.65    307.66 o 
  -8  19   7      786.93      930.54    173.14 o 
  -7  19   7     1886.77     2162.07    194.23 o 
  -6  19   7     3365.93     3660.81    182.92 o 
  -5  19   7      805.60      603.67    162.02 o 
  -4  19   7     1760.25     1756.49    174.31 o 
  -3  19   7     1623.17     1210.87    215.14 o 
  -2  19   7     7520.30     6950.87    152.58 o 
  -1  19   7        2.90       96.68    141.72 o 
   0  19   7    11300.50    11182.86    165.02 o 
   1  19   7     2054.28     1803.36    130.49 o 
   2  19   7      187.17      239.61    142.15 o 
   3  19   7    15352.98    15400.97    236.51 o 
   4  19   7     2008.54     1751.29    233.69 o 
   5  19   7      698.74      585.16    186.36 o 
   6  19   7     1180.74     1078.43    243.48 o 
   7  19   7      715.11      772.85    216.90 o 
   8  19   7        2.26       78.22    240.33 o 
   9  19   7     1150.55      384.74    400.92 o 
  10  19   7     1990.78     2349.58    316.56 o 
  11  19   7      593.36      290.96    333.64 o 
  12  19   7      213.43      326.75    232.91 o 
 -12  20   7      377.13      355.44    355.73 o 
 -11  20   7       53.52      135.97    340.77 o 
 -10  20   7      345.55      526.56    320.63 o 
  -9  20   7     4273.71     4587.52    345.81 o 
  -8  20   7      270.34      325.74    173.95 o 
  -7  20   7     2084.97     1825.99    185.03 o 
  -6  20   7      791.26      808.77    164.84 o 
  -5  20   7      691.14      520.07    164.40 o 
  -4  20   7     1925.17     1995.52    182.23 o 
  -3  20   7    14188.25    13764.02    731.83 o 
  -2  20   7     5170.03     4975.58    146.16 o 
  -1  20   7      161.97      296.49    115.24 o 
   0  20   7     1953.91     1649.26    177.83 o 
   1  20   7     1273.22     1106.67    132.73 o 
   2  20   7     1467.25     1466.86    162.47 o 
   3  20   7     1678.04     1659.28    162.76 o 
   4  20   7     4149.33     3999.71    178.81 o 
   5  20   7      392.51      409.63    216.48 o 
   7  20   7     1059.11     1211.75    223.72 o 
   8  20   7      377.38      213.97    232.23 o 
   9  20   7     1410.39      982.28    262.23 o 
  10  20   7     1294.71     1838.43    306.51 o 
  11  20   7        3.69      146.03    331.59 o 
 -11  21   7     2264.52     2478.01    388.35 o 
 -10  21   7     1435.88     1288.34    339.77 o 
  -9  21   7     3875.37     4071.40    320.86 o 
  -8  21   7     1313.31     1585.42    190.17 o 
  -7  21   7     4991.13     4863.78    221.08 o 
  -6  21   7       46.45       50.31    117.11 o 
  -5  21   7     3668.96     3366.95    198.34 o 
  -4  21   7       76.41      144.91    172.67 o 
  -3  21   7     1712.17     1528.61    191.73 o 
  -2  21   7     7619.70     8007.14    165.09 o 
  -1  21   7       78.00      321.59    126.93 o 
   0  21   7     1222.54     1173.34    114.89 o 
   1  21   7    12056.49    11930.84    201.32 o 
   2  21   7      610.56      701.48    214.07 o 
   3  21   7      472.53      435.29    146.68 o 
   4  21   7      842.72     1018.87    151.62 o 
   5  21   7     1298.01     1224.08    165.42 o 
   6  21   7        3.76       -0.83     72.42 o 
   7  21   7     4835.44     5151.08    268.89 o 
   8  21   7        1.28      177.28    269.86 o 
   9  21   7      264.05      565.44    282.21 o 
  10  21   7     3166.37     3089.23    323.30 o 
  11  21   7     1133.27      968.25    324.38 o 
 -10  22   7       17.17       36.16    412.23 o 
  -9  22   7      100.98      -62.02    998.80 o 
  -8  22   7      532.92      443.58    177.27 o 
  -7  22   7      107.21      102.56    166.00 o 
  -6  22   7        2.46      -38.23     70.71 o 
  -5  22   7      661.05      812.28    179.02 o 
  -4  22   7     3417.15     3699.96    215.28 o 
  -3  22   7     3413.61     3279.63    329.10 o 
  -2  22   7        8.34       16.18    147.44 o 
  -1  22   7       15.87      153.98    163.44 o 
   0  22   7      219.72       20.26     82.27 o 
   1  22   7     1329.45     1471.57    139.42 o 
   2  22   7      163.95       97.53    139.93 o 
   3  22   7      435.43      739.83    183.24 o 
   4  22   7     3514.62     3377.15    182.68 o 
   5  22   7     3216.73     3287.94    175.47 o 
   6  22   7     2101.33     2467.15    208.80 o 
   7  22   7      858.59      938.54    251.74 o 
   8  22   7      129.57       -2.57     29.19 o 
   9  22   7      390.25       30.20    186.97 o 
  10  22   7     2698.19     2816.65    364.77 o 
  11  22   7      852.44      941.69    313.30 o 
 -10  23   7      562.10      797.54    304.37 o 
  -9  23   7     1891.21     1984.02    344.90 o 
  -8  23   7      322.63      537.59    179.32 o 
  -7  23   7      528.10      816.49    173.31 o 
  -6  23   7       70.87      131.24    182.27 o 
  -5  23   7      288.86      230.16    179.48 o 
  -4  23   7        0.07       35.40    147.68 o 
  -3  23   7      835.90      672.24    181.53 o 
  -2  23   7        2.88      -11.10    167.52 o 
  -1  23   7    11957.93    11980.44    236.15 o 
   0  23   7     3212.04     3386.86    143.01 o 
   1  23   7     2036.97     1766.94    141.59 o 
   2  23   7     2000.72     1957.68    193.07 o 
   3  23   7       10.16      128.23    140.17 o 
   4  23   7      191.69      264.86    219.74 o 
   5  23   7      618.27      497.75    169.55 o 
   6  23   7      990.50      663.73    220.43 o 
   7  23   7     1242.64     1167.58    174.84 o 
   8  23   7     5206.63     5181.78    494.04 o 
  10  23   7       20.93      -14.56    591.28 o 
 -10  24   7     1556.90     1717.28    349.59 o 
  -9  24   7      276.86      411.42    345.03 o 
  -8  24   7      570.46      612.89    192.00 o 
  -7  24   7       11.74       -5.88     14.64 o 
  -6  24   7       17.92      334.84    237.20 o 
  -5  24   7     8145.73     7879.86    259.46 o 
  -4  24   7     3688.07     3856.88    223.17 o 
  -3  24   7      424.40      166.01    253.82 o 
  -2  24   7      747.78      854.14    174.44 o 
  -1  24   7      503.92      700.92    151.73 o 
   0  24   7      168.25      130.82    127.84 o 
   1  24   7     3502.67     3306.28    161.56 o 
   2  24   7     1835.13     2220.41    173.25 o 
   3  24   7       82.50      369.46    199.21 o 
   4  24   7      359.10      422.92    150.47 o 
   5  24   7     3583.25     3317.54    194.66 o 
   6  24   7      106.40      143.62    182.71 o 
   7  24   7      119.24      172.77    241.18 o 
   8  24   7        0.31        5.20     86.73 o 
   9  24   7      203.15      338.27    223.64 o 
  10  24   7      841.24     1061.06    312.63 o 
  -8  25   7     3891.33     4335.84    309.85 o 
  -7  25   7       92.79        7.45     24.38 o 
  -6  25   7     1821.67     1965.86    215.56 o 
  -5  25   7      350.39      105.82    180.54 o 
  -4  25   7     3322.26     3583.74    231.53 o 
  -2  25   7     7694.63     8115.71    350.50 o 
  -1  25   7     2102.96     2589.60    156.24 o 
   0  25   7     3708.13     3724.08    146.37 o 
   1  25   7      166.52       42.85     44.02 o 
   2  25   7     1193.08      992.22    140.05 o 
   3  25   7       95.30      375.24    179.17 o 
   4  25   7       27.13       30.17    185.50 o 
   5  25   7       33.73       45.18    216.06 o 
   6  25   7      716.73      838.95    168.37 o 
   7  25   7      482.00      445.53    173.80 o 
   8  25   7     1738.33     1641.46    212.04 o 
   9  25   7      378.17      338.30    241.09 o 
  -9  26   7      272.01      678.45    342.83 o 
  -8  26   7       19.03      -11.44    711.98 o 
  -7  26   7      838.94      556.55    218.34 o 
  -6  26   7        5.19       48.65    200.38 o 
  -5  26   7     4565.72     4427.22    407.18 o 
  -4  26   7      693.02      875.59    203.58 o 
  -3  26   7     2114.99     2409.12    325.43 o 
  -2  26   7      595.24      585.23    196.46 o 
  -1  26   7      203.29      292.00    155.13 o 
   0  26   7      170.14      226.73    150.97 o 
   1  26   7       17.81        2.51     23.21 o 
   2  26   7     3356.56     3476.83    157.66 o 
   3  26   7      870.21      903.29    157.38 o 
   4  26   7       71.54        6.39     84.70 o 
   5  26   7       55.44      214.99    190.14 o 
   6  26   7        8.78      -25.27    131.33 o 
   7  26   7       18.42       94.83    253.76 o 
   8  26   7       41.51      110.45    230.27 o 
   9  26   7        3.78      -27.86     63.03 o 
  -8  27   7      820.75      456.25    378.18 o 
  -7  27   7     1328.57     1446.53    239.19 o 
  -6  27   7     1874.56     2186.38    226.80 o 
  -5  27   7      729.40      913.49    222.72 o 
  -4  27   7      192.13      150.26    199.84 o 
  -3  27   7      271.99      126.95    315.08 o 
  -2  27   7      870.35      772.51    310.88 o 
  -1  27   7      897.31      992.38    149.52 o 
   0  27   7     3637.23     3452.32    221.85 o 
   1  27   7      335.82      490.34    154.01 o 
   2  27   7      553.83      526.65    137.86 o 
   3  27   7       33.65      266.81    140.82 o 
   4  27   7       50.63      -18.33     42.24 o 
   5  27   7      341.84      203.71    186.74 o 
   6  27   7      105.66      176.24    198.97 o 
   7  27   7       73.70       -0.12     43.71 o 
   8  27   7     3723.17     3858.22    317.28 o 
  -8  28   7      774.11      786.01    394.68 o 
  -7  28   7       30.31      -38.99     75.32 o 
  -6  28   7       17.95       60.83    196.84 o 
  -5  28   7      280.90      250.92    210.44 o 
  -4  28   7     1281.43     1320.76    224.90 o 
  -3  28   7      875.68      937.38    342.34 o 
  -2  28   7     1207.51     1343.45    286.34 o 
  -1  28   7        7.18      -13.45    122.79 o 
   0  28   7     1265.56     1836.02    189.09 o 
   1  28   7     2926.82     2765.48    258.15 o 
   2  28   7     1836.95     1986.21    158.83 o 
   3  28   7      242.19      470.85    146.19 o 
   4  28   7      302.68      345.91    174.45 o 
   5  28   7      131.47       71.39    137.29 o 
   6  28   7     1522.06     1313.58    199.40 o 
   7  28   7     1542.79     1387.70    200.58 o 
  -7  29   7     2673.17     2513.50    271.33 o 
  -6  29   7     4297.40     4393.37    265.38 o 
  -5  29   7      382.34      245.59    228.17 o 
  -4  29   7     2050.42     2079.15    239.12 o 
  -3  29   7     2067.05     2180.28    242.95 o 
  -2  29   7     1232.48     1459.87    315.03 o 
  -1  29   7     2232.73     2537.44    221.45 o 
   0  29   7      946.70     1042.98    297.23 o 
   1  29   7     9023.96     9032.18    288.91 o 
   2  29   7     3431.52     3463.05    244.95 o 
   3  29   7       22.96       51.25     94.73 o 
   4  29   7       46.34       69.14    198.11 o 
   5  29   7       97.92      162.75    214.95 o 
   6  29   7     1863.70     1896.61    204.73 o 
   7  29   7     1328.88     1408.38    224.09 o 
  -6  30   7       53.65      227.21    234.65 o 
  -5  30   7       75.88      220.63    241.96 o 
  -4  30   7        6.91       37.97    102.42 o 
  -3  30   7      774.03      886.17    223.54 o 
  -2  30   7       95.07      143.31    218.29 o 
  -1  30   7      758.37      853.51    226.29 o 
   0  30   7     1494.18     1696.18    281.33 o 
   1  30   7      144.63      569.59    287.53 o 
   2  30   7      407.93      491.07    270.31 o 
   3  30   7     2066.38     2320.24    216.03 o 
   4  30   7      743.47     1165.05    217.00 o 
   5  30   7       11.54      200.60    220.82 o 
   6  30   7     1060.82      739.20    210.14 o 
  -5  31   7      385.20       83.56    228.37 o 
  -4  31   7      745.53      987.49    249.94 o 
  -3  31   7       21.56       -1.85     27.29 o 
  -2  31   7      549.63      635.17    229.94 o 
  -1  31   7      717.31     1100.29    220.38 o 
   0  31   7      667.84      926.29    316.99 o 
   1  31   7        6.03      118.33    307.60 o 
   2  31   7       10.97       85.16    222.91 o 
   3  31   7     1470.63     1785.89    232.22 o 
   4  31   7     1400.17     1510.36    180.72 o 
   5  31   7      121.64      249.04    227.74 o 
  -4  32   7     1153.70     1097.27    245.88 o 
  -3  32   7      473.74      527.11    244.85 o 
  -2  32   7     1155.16     1460.51    280.97 o 
  -1  32   7      229.35       31.48    878.98 o 
   0  32   7      551.50      491.95    276.94 o 
   1  32   7      639.53      783.77    241.16 o 
   2  32   7       59.76      116.07    262.58 o 
   3  32   7      212.99      319.17    280.54 o 
  -1  33   7       15.81      -80.38    191.16 o 
   0  33   7     2521.66     2133.01    364.42 o 
   1  33   7      318.88      425.28    279.60 o 
 -12   0   8     5282.37     5920.64    302.02 o 
 -10   0   8     1336.18     1017.65    234.20 o 
  -8   0   8    12683.99    12720.30    349.89 o 
  -6   0   8    23840.47    23076.64    325.82 o 
  -4   0   8     2003.22     2191.89     89.72 o 
  -2   0   8      691.70     1208.87    176.16 o 
   0   0   8       43.34      -10.00     58.41 o 
   2   0   8    59962.79    59910.82    321.21 o 
   4   0   8    40924.00    36652.63   3526.11 o 
   6   0   8      309.61      479.88    205.73 o 
   8   0   8       34.65       -8.63    158.17 o 
  12   0   8        0.50      -50.50     88.72 o 
  14   0   8      420.34      569.07    292.93 o 
 -12   1   8      155.85       63.82     84.48 o 
 -11   1   8       45.31       78.02    163.43 o 
 -10   1   8     6089.54     6348.16    206.71 o 
  -9   1   8     1437.71     1411.76    169.94 o 
  -8   1   8     1995.69     2083.02    170.56 o 
  -7   1   8       13.87       65.00    104.83 o 
  -6   1   8    16033.63    16007.68     86.10 o 
  -5   1   8     1835.73     2092.35     45.67 o 
  -4   1   8      163.19      170.80     47.39 o 
  -3   1   8       19.54        4.21     24.91 o 
  -2   1   8       39.40      270.96     54.00 o 
  -1   1   8    16815.38    16982.52    188.58 o 
   0   1   8     1895.59     1695.36     74.86 o 
   1   1   8     2174.04     2030.03     68.83 o 
   2   1   8     4955.80     5551.00     86.73 o 
   3   1   8     4155.54     3730.92    115.99 o 
   4   1   8     2969.19     2687.30    208.20 o 
   5   1   8    10658.35    10717.65    104.80 o 
   6   1   8      977.38      991.80     56.78 o 
   7   1   8     6656.03     6414.36    405.40 o 
   8   1   8    10921.91     9581.92    248.16 o 
   9   1   8     3659.25     2857.07    201.25 o 
  10   1   8      157.03      122.72    265.15 o 
  11   1   8      180.43      -40.47     74.72 o 
  12   1   8     1782.48     1244.84    223.34 o 
  13   1   8      134.49      184.72    193.13 o 
  14   1   8      747.82      715.91    255.50 o 
 -12   2   8     1961.98     1830.30    512.77 o 
 -11   2   8     1642.74     1709.52    175.25 o 
 -10   2   8     1506.45     1372.94    169.98 o 
  -9   2   8        5.82      -21.95     57.58 o 
  -8   2   8      942.52     1060.26    153.24 o 
  -7   2   8      417.57      550.36    110.20 o 
  -6   2   8     4255.78     3725.06     57.68 o 
  -5   2   8      666.86      809.51     44.65 o 
  -4   2   8     8883.57     9494.95     89.95 o 
  -3   2   8     1961.55     1933.48     59.52 o 
  -2   2   8      142.10      269.41     35.90 o 
  -1   2   8     1291.16     1382.81     47.13 o 
   0   2   8      213.28      249.89     57.90 o 
   1   2   8     2581.27     3148.97     69.19 o 
   2   2   8    42884.01    45311.52    172.57 o 
   3   2   8      753.62      809.25     64.74 o 
   4   2   8     1647.86     1964.32    132.63 o 
   5   2   8     1059.58      652.90    229.56 o 
   6   2   8     1877.64     1805.02     79.27 o 
   7   2   8     3576.15     4094.57    186.59 o 
   8   2   8    20523.29    20119.84    293.71 o 
   9   2   8        1.91      -46.39    107.94 o 
  10   2   8      139.76       92.84    225.46 o 
  11   2   8      148.41      380.15    190.90 o 
  12   2   8      100.59       -2.33    305.46 o 
  13   2   8       21.74      295.24    329.82 o 
  14   2   8     5261.72     5454.95    311.84 o 
 -12   3   8     8532.78     8477.61    240.19 o 
 -11   3   8     2186.35     2172.16    164.28 o 
 -10   3   8      440.42      549.10    130.20 o 
  -9   3   8    12514.60    13090.34    193.58 o 
  -8   3   8     5638.38     5598.68    124.57 o 
  -7   3   8     1593.43     1546.79    116.32 o 
  -6   3   8      159.20      218.68    103.85 o 
  -5   3   8     1690.49     1436.03     64.39 o 
  -4   3   8     8952.33     8801.79     86.94 o 
  -3   3   8    19899.65    20068.90    121.14 o 
  -2   3   8    24425.91    24147.91    197.39 o 
  -1   3   8     1736.46     1752.84     79.85 o 
   0   3   8    62532.68    65777.53    235.38 o 
   1   3   8    46845.90    48048.82    159.76 o 
   2   3   8    36875.68    37508.52    296.93 o 
   3   3   8     4167.66     4132.42     70.77 o 
   4   3   8     8425.75     8681.05    145.08 o 
   5   3   8     6457.20     6129.59    183.47 o 
   6   3   8      460.42        1.43    226.67 o 
   7   3   8    42258.90    38607.79    344.15 o 
   8   3   8    16746.97    16585.41    279.59 o 
   9   3   8    11335.59    10462.83    267.80 o 
  10   3   8    12069.80    12315.64    262.93 o 
  11   3   8     1045.18      814.39    212.28 o 
  12   3   8      130.76       46.99    646.68 o 
  13   3   8        7.66      134.13    208.25 o 
  14   3   8      240.63      468.32    239.19 o 
 -13   4   8     2144.34     2588.80    282.44 o 
 -12   4   8      885.84     1090.70    173.66 o 
 -11   4   8      285.32      293.10    160.57 o 
 -10   4   8       30.58       44.12    119.10 o 
  -9   4   8     2504.34     2587.47    168.65 o 
  -8   4   8     1445.92     1665.40    105.08 o 
  -7   4   8     1880.27     1985.03     99.73 o 
  -6   4   8     1558.27     1560.95     87.55 o 
  -5   4   8     1211.93     1505.85     85.06 o 
  -4   4   8      989.29     1032.47     52.51 o 
  -3   4   8    36052.03    37267.80    119.90 o 
  -2   4   8      283.69      393.92     26.66 o 
  -1   4   8     7238.05     7473.61     99.13 o 
   0   4   8     5521.85     5457.97     96.88 o 
   1   4   8     6085.73     5647.85     65.08 o 
   2   4   8        5.22       44.26     52.99 o 
   3   4   8    15316.89    14030.76    108.86 o 
   4   4   8      120.24       87.86     58.78 o 
   5   4   8     7163.67     7602.50    155.69 o 
   6   4   8        0.29      -78.14    117.41 o 
   7   4   8     2700.65     3109.10    181.66 o 
   8   4   8      615.12      430.44    167.58 o 
   9   4   8     2515.80     2464.77    199.99 o 
  10   4   8      205.49      370.75    182.40 o 
  11   4   8      997.28      969.59    204.37 o 
  12   4   8      311.26      277.67    207.67 o 
  13   4   8      285.20      222.31    223.65 o 
  14   4   8      374.15      341.13    248.76 o 
 -14   5   8       94.30      391.54    286.06 o 
 -13   5   8      335.04      210.65    178.30 o 
 -12   5   8    10565.71    11773.44    255.09 o 
 -11   5   8      489.99      649.41    156.61 o 
 -10   5   8     2428.80     2759.68    172.52 o 
  -9   5   8        8.96      -41.76     70.03 o 
  -8   5   8      227.29       17.44     63.91 o 
  -7   5   8     3878.31     4254.16    139.65 o 
  -6   5   8     1987.47     1977.52     88.91 o 
  -5   5   8     7728.08     7142.73    163.07 o 
  -4   5   8     9280.83     9281.08    104.06 o 
  -3   5   8      133.30       -7.95     47.93 o 
  -2   5   8     1326.76     1365.14     68.69 o 
  -1   5   8      989.14      790.83     69.16 o 
   0   5   8    34436.32    34799.54    207.07 o 
   1   5   8      273.53      358.02     46.42 o 
   2   5   8      331.28      154.84     53.88 o 
   3   5   8      138.01       38.20     52.56 o 
   4   5   8     1379.35     1643.75     82.46 o 
   5   5   8     6909.54     6869.06    148.84 o 
   6   5   8      539.49      456.39    194.49 o 
   7   5   8     7458.28     7058.75    467.41 o 
   8   5   8     4717.42     4792.45    247.82 o 
   9   5   8      385.98      474.82    193.32 o 
  10   5   8     8385.94     7812.63    260.29 o 
  11   5   8      233.69      198.68    182.11 o 
  12   5   8       60.81      206.51    185.36 o 
  13   5   8      488.32      502.27    210.34 o 
  14   5   8      103.35       31.22    128.81 o 
 -13   6   8     5367.32     5615.80    253.70 o 
 -12   6   8      110.60      447.31    168.47 o 
 -11   6   8      701.31      805.10    130.30 o 
 -10   6   8      660.28      614.82    120.92 o 
  -9   6   8      652.52      330.15    119.46 o 
  -8   6   8     5405.45     5311.66    143.13 o 
  -7   6   8     5508.43     5390.80    130.63 o 
  -6   6   8     1664.47     1619.71     72.69 o 
  -5   6   8      874.61      748.23     38.23 o 
  -4   6   8      369.10      326.01     63.20 o 
  -3   6   8      598.83      658.27    149.86 o 
  -2   6   8      470.90      608.17     80.62 o 
  -1   6   8       55.51      112.48     72.07 o 
   0   6   8      703.02      872.65     48.03 o 
   1   6   8     9061.80    10392.44     87.57 o 
   2   6   8      158.00       66.14     68.22 o 
   3   6   8     2026.29     1989.13     85.44 o 
   4   6   8    14774.23    14485.27    103.70 o 
   5   6   8     2124.47     1995.97     61.48 o 
   6   6   8    11150.54    10498.44    209.12 o 
   7   6   8     2111.12     1981.88    155.58 o 
   8   6   8     3299.13     3312.00    200.57 o 
   9   6   8     2430.74     1947.40    172.01 o 
  10   6   8      157.13      236.92    192.46 o 
  11   6   8      133.24        5.97     70.58 o 
  12   6   8       89.00       71.39    192.51 o 
  13   6   8      685.78      586.07    219.65 o 
  14   6   8      264.13       91.99    230.59 o 
 -14   7   8      107.90       23.57    214.10 o 
 -13   7   8        1.74       25.66    165.83 o 
 -12   7   8     2677.51     2805.87    155.86 o 
 -11   7   8       13.89      100.01    128.51 o 
 -10   7   8      832.96      898.54    129.80 o 
  -9   7   8      928.21     1012.39    122.41 o 
  -8   7   8     2528.29     2410.16    187.62 o 
  -7   7   8     1238.75     1208.69     82.10 o 
  -6   7   8    11610.66    11283.30    112.90 o 
  -5   7   8       28.91        7.30     19.08 o 
  -4   7   8    10813.55    11143.25    227.04 o 
  -3   7   8       31.02      -42.86    160.38 o 
  -2   7   8     2474.03     2588.52     88.69 o 
  -1   7   8     1978.58     1956.09     90.88 o 
   0   7   8    23904.19    24156.19    231.37 o 
   1   7   8     9212.85     9633.48    105.08 o 
   2   7   8    11941.67    13065.42    159.61 o 
   3   7   8    32232.20    32682.49    235.54 o 
   4   7   8     2097.47     2110.04     66.54 o 
   5   7   8      897.08     1124.92    104.37 o 
   6   7   8     2454.32     2416.44    145.46 o 
   7   7   8     8748.36     7484.35    190.54 o 
   8   7   8     2943.62     2784.25    153.98 o 
   9   7   8     5135.58     5526.99    296.56 o 
  10   7   8      391.23      356.79    240.29 o 
  11   7   8       28.45       45.15    193.93 o 
  12   7   8        4.91       14.08    140.22 o 
  13   7   8     2149.05     2171.40    259.27 o 
  14   7   8      425.27      539.61    239.34 o 
 -14   8   8      228.70      282.58    292.58 o 
 -13   8   8       27.47       15.32    136.85 o 
 -12   8   8        7.03      -55.67     89.05 o 
 -11   8   8     9919.03    10694.46    200.30 o 
 -10   8   8     8746.71     9060.18    183.42 o 
  -9   8   8      222.54      197.95    115.13 o 
  -8   8   8      314.29      270.38     82.17 o 
  -7   8   8     3004.94     2672.37     92.55 o 
  -6   8   8     1826.46     1743.11     83.78 o 
  -5   8   8    31085.03    31368.56    279.51 o 
  -4   8   8     8988.71     8413.85    172.46 o 
  -3   8   8     9926.32    10204.39    244.82 o 
  -2   8   8     2288.13     2525.69     98.14 o 
  -1   8   8       89.67      132.00     80.71 o 
   0   8   8     7216.67     7675.33    162.86 o 
   1   8   8        0.96       82.78     67.69 o 
   2   8   8     6913.34     6376.67    113.39 o 
   3   8   8      572.33      362.11     69.77 o 
   4   8   8     8818.09     8650.54    112.48 o 
   5   8   8      150.90      292.97    103.59 o 
   6   8   8      131.34      130.28     44.50 o 
   7   8   8     2977.50     2916.63    169.79 o 
   8   8   8     4498.25     4410.16    204.06 o 
   9   8   8     1500.65     1554.28    185.17 o 
  10   8   8       53.42        4.55     66.97 o 
  12   8   8     1999.38     1891.87    232.89 o 
  13   8   8      957.51     1034.55    244.60 o 
  14   8   8       18.84       20.57    228.14 o 
 -14   9   8       88.74      -56.21    125.31 o 
 -13   9   8       17.08       37.05    114.53 o 
 -12   9   8      205.00      277.73    182.33 o 
 -11   9   8     3080.66     3213.98    153.10 o 
 -10   9   8     5692.24     5820.82    162.65 o 
  -9   9   8     2977.60     2716.02    135.15 o 
  -8   9   8     1520.22     1545.17     93.27 o 
  -7   9   8      420.18      574.75     86.94 o 
  -6   9   8    11710.00    11840.13    132.10 o 
  -5   9   8     8294.05     7687.02    106.07 o 
  -4   9   8      882.12      823.04     61.32 o 
  -3   9   8      163.88      239.76     28.66 o 
  -2   9   8    10502.85    10469.44    153.98 o 
  -1   9   8    15661.29    16088.70    157.24 o 
   0   9   8    30277.37    31454.89    338.84 o 
   1   9   8     3489.39     3450.25    146.33 o 
   2   9   8     2875.36     2721.22    131.21 o 
   3   9   8    12076.47    11489.56    160.76 o 
   4   9   8     4853.61     5274.21     90.99 o 
   5   9   8      287.72      259.67     99.87 o 
   6   9   8     1691.35     1426.37     88.50 o 
   7   9   8     2893.99     3155.36    163.73 o 
   8   9   8    10338.56    10345.87    260.03 o 
   9   9   8      473.04      417.84    143.77 o 
  10   9   8      125.97      153.31    203.62 o 
  11   9   8     2341.21     2173.04    222.66 o 
  12   9   8       67.45      140.96    209.75 o 
  13   9   8     1820.65     2198.87    235.42 o 
  14   9   8      375.03       10.91    158.13 o 
 -14  10   8      694.50      418.95    314.86 o 
 -13  10   8       11.97       21.81     46.69 o 
 -12  10   8       69.28       48.55    184.33 o 
 -11  10   8      781.45      754.40    135.22 o 
 -10  10   8      198.52      202.41    121.70 o 
  -9  10   8       64.31      -35.80     59.15 o 
  -8  10   8     4444.72     4733.21    123.69 o 
  -7  10   8     9920.18     9510.08    135.71 o 
  -6  10   8     2043.54     1770.11     91.53 o 
  -5  10   8        8.25       36.14     82.41 o 
  -4  10   8     1488.84     1486.27     66.51 o 
  -3  10   8     1695.78     1746.46     43.53 o 
  -2  10   8    29757.67    28867.07    286.61 o 
  -1  10   8     3026.40     2946.19     67.12 o 
   0  10   8     7265.68     7519.49     94.23 o 
   1  10   8     3932.85     3663.21    158.27 o 
   2  10   8     6782.79     7069.53    189.72 o 
   3  10   8     1902.74     2174.42    120.87 o 
   4  10   8     1016.39      966.81     89.72 o 
   5  10   8      717.57      479.20     90.85 o 
   6  10   8     1425.98     1085.52    136.61 o 
   7  10   8      411.38      358.41    156.37 o 
   8  10   8      401.57      324.67    185.80 o 
   9  10   8     2086.98     1692.82    183.92 o 
  10  10   8     1684.87     2011.81    194.29 o 
  11  10   8      395.73      639.36    200.88 o 
  12  10   8     4208.59     4224.39    282.59 o 
  13  10   8      216.95      397.83    206.88 o 
 -13  11   8     1814.43     1413.25    216.43 o 
 -12  11   8     4568.96     4455.03    228.95 o 
 -11  11   8       44.18       64.40    174.49 o 
 -10  11   8     1529.57     1362.00    135.17 o 
  -9  11   8     5102.52     4873.22    153.63 o 
  -8  11   8     1659.19     1572.19    104.88 o 
  -7  11   8     5892.52     6133.82    141.77 o 
  -6  11   8     2605.46     2801.06     99.39 o 
  -5  11   8     9080.76     9097.83    116.96 o 
  -4  11   8      449.47      503.61     83.82 o 
  -3  11   8     6654.46     6923.83    107.56 o 
  -2  11   8      347.11      431.49     43.77 o 
  -1  11   8     3249.95     3141.82     73.24 o 
   0  11   8    19842.25    20695.15    225.94 o 
   1  11   8     5411.33     5042.16    165.66 o 
   2  11   8      291.06      424.15    245.43 o 
   3  11   8     1300.68     1292.71    226.91 o 
   4  11   8    13432.59    13506.90    189.02 o 
   5  11   8      620.89      578.43     98.44 o 
   6  11   8     2667.28     2872.92    142.68 o 
   7  11   8      806.82      699.75    149.00 o 
   8  11   8     4035.47     3969.65    230.80 o 
   9  11   8      340.68      248.66    192.29 o 
  10  11   8     4354.52     4879.74    266.29 o 
  11  11   8       92.43      376.01    203.39 o 
  12  11   8      373.91      390.61    225.81 o 
  13  11   8      173.11       57.71    296.45 o 
 -13  12   8     1237.35      923.08    220.48 o 
 -12  12   8        2.40        4.77     34.88 o 
 -11  12   8     1875.36     2614.26    200.83 o 
 -10  12   8     2623.38     2506.12    192.20 o 
  -9  12   8      540.77      457.29    134.57 o 
  -8  12   8      276.38      320.28     99.17 o 
  -7  12   8      936.23     1221.16    100.34 o 
  -6  12   8     1425.44     1553.48     97.47 o 
  -5  12   8    11512.73    11727.62    131.18 o 
  -4  12   8    19717.19    20349.00    288.96 o 
  -3  12   8     8664.33     8628.69    141.97 o 
  -2  12   8      390.41      385.00     64.68 o 
  -1  12   8     3660.90     3974.01     71.62 o 
   0  12   8        6.34      -11.26     49.03 o 
   1  12   8      596.87      708.44     85.38 o 
   2  12   8     6543.08     6575.66    340.30 o 
   3  12   8     3293.04     3476.86    186.36 o 
   4  12   8     3780.28     4145.97    304.26 o 
   5  12   8     2863.96     2763.54    159.83 o 
   6  12   8     5580.82     5517.66    194.84 o 
   7  12   8      263.87       70.48     91.90 o 
   8  12   8     4497.78     4370.49    207.87 o 
   9  12   8        0.65       13.03    237.66 o 
  10  12   8      246.81      297.43    168.43 o 
  11  12   8     1061.66     1044.77    206.87 o 
  12  12   8     4405.27     5007.11    274.00 o 
  13  12   8       53.46       58.03    301.09 o 
 -13  13   8      207.99      164.00    212.14 o 
 -12  13   8       73.93      -73.13    100.35 o 
 -11  13   8      244.02       93.83    251.83 o 
 -10  13   8     5497.71     4905.30    228.26 o 
  -9  13   8     3170.66     3171.53    262.27 o 
  -8  13   8       17.10       13.83     79.32 o 
  -7  13   8      171.38       74.77    131.96 o 
  -6  13   8      404.87      369.36     90.56 o 
  -5  13   8      871.25      798.47     82.75 o 
  -4  13   8      143.75      113.71     74.51 o 
  -3  13   8     3473.96     3506.63     76.40 o 
  -2  13   8     8927.16     8604.36    110.14 o 
  -1  13   8       94.65       66.99     45.04 o 
   0  13   8     7674.39     7144.02    131.76 o 
   1  13   8    30260.28    29450.96    233.42 o 
   2  13   8      531.23      567.24     90.89 o 
   3  13   8     6078.77     5780.04    251.40 o 
   4  13   8      318.83      289.17    204.32 o 
   5  13   8     2230.30     1964.15    185.90 o 
   6  13   8     1533.69     1181.10    356.11 o 
   7  13   8    11503.16    12279.74    235.73 o 
   8  13   8       79.45      -12.46    164.22 o 
   9  13   8      473.21      810.09    199.93 o 
  10  13   8     2037.21     2296.67    174.59 o 
  11  13   8      146.14      163.42    169.58 o 
  12  13   8      139.90      159.11    227.93 o 
  13  13   8      853.57      800.63    314.10 o 
 -13  14   8     3123.09     3343.74    254.32 o 
 -11  14   8       35.26      162.70    269.49 o 
 -10  14   8        0.50      -50.03     87.31 o 
  -9  14   8       59.93      130.51    227.42 o 
  -8  14   8     1314.42     1403.85    143.02 o 
  -7  14   8     6677.15     6898.78    139.38 o 
  -6  14   8      273.55      420.13     94.45 o 
  -5  14   8      164.71       89.09     95.91 o 
  -4  14   8      115.16       32.70     48.75 o 
  -3  14   8     7157.85     7512.05    243.69 o 
  -2  14   8     1509.75     1346.39     85.71 o 
  -1  14   8     3137.85     3276.32     74.27 o 
   0  14   8       12.32       21.02    105.24 o 
   1  14   8     1259.63     1110.24     85.73 o 
   2  14   8        1.84      157.79    341.82 o 
   3  14   8     1992.38     1930.79    327.03 o 
   5  14   8     8362.15     8665.81    283.00 o 
   7  14   8      146.59       54.40     76.36 o 
   8  14   8     3479.33     4173.23    227.13 o 
   9  14   8     3598.16     3166.73    394.27 o 
  10  14   8     1137.53     1005.47    302.42 o 
  11  14   8      161.83        3.22     95.51 o 
  12  14   8       21.96       28.18    342.64 o 
  13  14   8     1040.85     1215.42    340.09 o 
 -13  15   8      658.14      530.53    217.91 o 
 -12  15   8      508.76      372.92    199.11 o 
 -11  15   8      131.81      -28.27     44.92 o 
 -10  15   8     1792.71     1690.77    274.13 o 
  -9  15   8     6337.66     6522.26    343.18 o 
  -8  15   8      178.64       46.54    162.88 o 
  -7  15   8     4176.54     4202.91    175.79 o 
  -6  15   8     1060.18     1312.71    154.79 o 
  -5  15   8        6.71       41.82     84.67 o 
  -4  15   8      212.75      151.51     76.04 o 
  -3  15   8     9241.03     8970.32    230.41 o 
  -2  15   8      210.95      123.55     91.29 o 
  -1  15   8     3034.93     2991.87    131.72 o 
   0  15   8     4740.77     4490.69    111.26 o 
   1  15   8    11785.28    11397.50    168.59 o 
   2  15   8     1780.65     2254.31    412.45 o 
   3  15   8     7288.86     7018.80    251.24 o 
   4  15   8     6369.12     6653.11    262.35 o 
   5  15   8     2057.40     1793.40    196.99 o 
   6  15   8      237.99      247.68    278.59 o 
   7  15   8     1082.46      828.11    229.28 o 
   8  15   8       14.62      -58.74    307.19 o 
   9  15   8      367.84      273.69    288.31 o 
  10  15   8      532.21      869.73    280.86 o 
  11  15   8     7762.47     8542.54    295.74 o 
  12  15   8       41.64       74.87    351.58 o 
  13  15   8      949.20      589.10    368.42 o 
 -12  16   8     1241.35     1452.67    232.39 o 
 -11  16   8     2695.45     2631.33    297.30 o 
 -10  16   8     2409.76     2887.85    288.88 o 
  -9  16   8      156.85      174.73    277.20 o 
  -8  16   8      375.87      321.07    147.62 o 
  -7  16   8      592.98      452.36    148.70 o 
  -6  16   8     7013.86     6625.85    385.90 o 
  -5  16   8     8938.49     9194.50    509.75 o 
  -4  16   8     4312.30     4812.19    183.16 o 
  -3  16   8     6433.31     6518.71    214.58 o 
  -2  16   8      467.93      493.03     96.49 o 
  -1  16   8     3085.89     2954.95    102.56 o 
   0  16   8      859.78      903.07     97.44 o 
   1  16   8      222.36      296.48    108.51 o 
   2  16   8       58.61      722.62    321.47 o 
   3  16   8     4302.00     4240.12    232.54 o 
   4  16   8     4214.33     3993.88    299.77 o 
   5  16   8      115.46      108.63    251.86 o 
   6  16   8      362.34      148.97    243.07 o 
   7  16   8     3226.20     3061.05    239.58 o 
   8  16   8      449.98      521.29    284.50 o 
   9  16   8      284.86      140.58    269.56 o 
  10  16   8       80.73      108.21    238.82 o 
  11  16   8      119.50      381.79    227.08 o 
  12  16   8      128.51      185.89    222.35 o 
 -12  17   8      918.56      684.30    276.10 o 
 -11  17   8      292.55      100.77    262.10 o 
 -10  17   8     1268.89      933.19    273.33 o 
  -9  17   8    11468.98    12040.41    426.39 o 
  -8  17   8        2.49      -18.48    101.37 o 
  -7  17   8     1710.94     1871.04    162.98 o 
  -6  17   8     5993.61     5672.18    196.34 o 
  -5  17   8      149.79       98.85   6054.13 o 
  -4  17   8     5344.41     5193.70    196.69 o 
  -3  17   8       61.48      251.93    224.21 o 
  -2  17   8     4866.19     4517.11    126.91 o 
  -1  17   8     1413.27     1551.64    106.26 o 
   0  17   8    10443.33    10039.28    146.58 o 
   1  17   8      972.72     1102.92    123.85 o 
   2  17   8      154.40       30.45     51.44 o 
   3  17   8     1980.78     1928.00    220.26 o 
   4  17   8      695.26      937.38    206.59 o 
   5  17   8      118.66       26.04     98.03 o 
   6  17   8     3436.11     3216.98    305.15 o 
   7  17   8     1719.93     1525.07    230.21 o 
   8  17   8     2009.18     2179.77    427.66 o 
   9  17   8       54.01      156.70    233.32 o 
  10  17   8      993.85     1074.22    287.63 o 
  11  17   8     3152.58     2986.17    248.67 o 
  12  17   8     1516.74     1393.73    225.04 o 
 -12  18   8      754.24      720.43    244.60 o 
 -11  18   8       11.65      196.30    298.39 o 
 -10  18   8        1.59       50.46    283.99 o 
  -9  18   8     1844.42     1980.78    305.96 o 
  -8  18   8        8.91      128.54    278.62 o 
  -7  18   8     1883.07     1909.59    168.92 o 
  -6  18   8     2747.01     3196.35    180.98 o 
  -5  18   8        2.02       48.46    195.12 o 
  -4  18   8      151.52       29.98     46.36 o 
  -3  18   8      438.85       10.05    147.36 o 
  -2  18   8     5309.57     4904.01    134.27 o 
  -1  18   8     4068.36     3712.55    115.18 o 
   0  18   8     1075.00      905.92    102.08 o 
   1  18   8      359.14      421.15    114.31 o 
   2  18   8     2462.95     2224.48    170.72 o 
   3  18   8     2049.97     2573.46    357.55 o 
   4  18   8     8578.44     7945.29    274.93 o 
   5  18   8      651.87      382.79    230.45 o 
   6  18   8     1145.30     1067.86    203.64 o 
   7  18   8       73.04      131.96    232.51 o 
   8  18   8     8303.51     8126.50    284.18 o 
   9  18   8       31.96       67.02   2195.64 o 
  10  18   8     1535.06     1905.55    321.34 o 
  11  18   8        1.03      309.84    226.94 o 
  12  18   8      257.19      464.69    223.40 o 
 -12  19   8      796.77     1020.92    366.73 o 
 -11  19   8      164.34       98.05    329.89 o 
 -10  19   8      577.77      678.33    318.82 o 
  -9  19   8     2508.02     2799.26    303.94 o 
  -8  19   8     1887.37     2226.96    311.89 o 
  -7  19   8      720.54      446.18    158.39 o 
  -6  19   8      492.27      424.04    161.32 o 
  -5  19   8      280.13      355.47    168.96 o 
  -4  19   8      518.25      490.96    161.30 o 
  -3  19   8     2662.84     2373.41    255.09 o 
  -2  19   8       24.68      -11.69     21.61 o 
  -1  19   8      280.17      341.89    102.11 o 
   0  19   8      786.00      243.01    202.68 o 
   1  19   8     7153.94     7091.52    182.12 o 
   2  19   8      975.46     1039.56    145.40 o 
   3  19   8      675.55      518.14    146.43 o 
   4  19   8     1809.62     1790.70    241.70 o 
   5  19   8       21.14      -40.49    118.56 o 
   6  19   8     3573.23     3103.23    234.50 o 
   7  19   8      191.64      280.22    245.48 o 
   8  19   8      492.87       71.57    224.63 o 
   9  19   8      777.32      708.21    248.32 o 
  10  19   8     1635.69     2135.68    335.44 o 
  11  19   8      359.01      471.61    350.11 o 
 -11  20   8      527.49      826.34    352.48 o 
 -10  20   8       53.57      340.78    323.80 o 
  -9  20   8       43.10      -35.85    168.21 o 
  -8  20   8      292.03      146.98    274.57 o 
  -7  20   8      138.12      187.79    158.30 o 
  -6  20   8     5491.49     5464.96    362.27 o 
  -5  20   8    10368.94    11595.13    554.70 o 
  -4  20   8      536.04      435.59    153.65 o 
  -3  20   8     5277.25     4865.83    330.29 o 
  -2  20   8     4158.10     4253.86    282.62 o 
  -1  20   8     1007.99     1148.08    104.16 o 
   0  20   8     4536.92     4628.44    173.64 o 
   1  20   8        3.53       80.33    117.52 o 
   2  20   8     5202.30     4796.77    164.09 o 
   3  20   8     1068.51     1058.86    150.05 o 
   4  20   8      414.07      320.78    151.33 o 
   5  20   8     2417.58     2178.93    355.80 o 
   6  20   8      532.37      518.64    258.78 o 
   7  20   8     2829.24     2651.33    255.87 o 
   8  20   8      565.73      550.13    243.60 o 
   9  20   8      262.13      110.34    255.13 o 
  10  20   8      690.27      877.66    302.95 o 
  11  20   8       88.24      -46.36    430.12 o 
 -11  21   8      140.81      253.06    353.02 o 
 -10  21   8      322.83      156.33    319.83 o 
  -9  21   8      107.10      156.52    260.36 o 
  -8  21   8     3281.69     3392.64    319.49 o 
  -7  21   8      360.16      350.02    164.45 o 
  -6  21   8     4711.76     4837.70    217.11 o 
  -5  21   8      159.40      130.99    211.44 o 
  -4  21   8     1936.46     1891.89    186.99 o 
  -3  21   8     2162.41     1722.64    194.42 o 
  -2  21   8     4224.39     4201.46    209.14 o 
  -1  21   8     1682.93     1855.99    133.07 o 
   0  21   8     1052.76     1159.85    121.09 o 
   1  21   8     9207.25     9015.39    180.60 o 
   2  21   8      503.99      589.86    137.08 o 
   3  21   8       76.58      140.67    145.40 o 
   4  21   8      182.61        6.41     57.42 o 
   5  21   8     1704.72     1643.12    235.54 o 
   7  21   8     3451.80     3637.51    281.40 o 
   8  21   8      551.95      135.16    384.66 o 
   9  21   8       89.62      185.36    295.74 o 
  10  21   8      926.75      804.42    289.16 o 
  11  21   8      914.85      721.40    356.88 o 
 -11  22   8      763.04      948.24    358.52 o 
 -10  22   8      135.04      140.03    307.87 o 
  -9  22   8     1129.54     1362.13    305.65 o 
  -8  22   8     1399.58     1243.01    276.39 o 
  -7  22   8     2812.21     2723.56    193.35 o 
  -6  22   8      415.62      377.22    183.43 o 
  -5  22   8       13.93       71.34    213.30 o 
  -4  22   8       57.15       38.08    222.85 o 
  -3  22   8     3462.92     3728.42    216.72 o 
  -2  22   8      209.92      177.71    187.89 o 
  -1  22   8      102.87      235.79    139.66 o 
   0  22   8       10.23       89.96    190.65 o 
   1  22   8      285.15      295.95    124.49 o 
   2  22   8      899.90     1060.75    134.88 o 
   3  22   8      285.04      488.50    182.40 o 
   4  22   8       16.05      160.43    161.64 o 
   5  22   8     4459.73     4283.56    194.93 o 
   6  22   8        2.93       86.85    267.75 o 
   7  22   8     1690.51     1681.99    251.21 o 
   8  22   8      542.63      336.13    247.72 o 
   9  22   8     4003.61     3321.84    303.08 o 
  10  22   8      712.54      652.46    330.67 o 
 -10  23   8      388.74       -5.85    149.92 o 
  -9  23   8     1886.63     2350.95    348.78 o 
  -8  23   8      371.28      258.97    256.92 o 
  -7  23   8       11.25      242.79    231.74 o 
  -6  23   8      234.31      201.82    154.87 o 
  -5  23   8     3028.47     3466.74    215.46 o 
  -4  23   8      105.47       20.89    143.08 o 
  -3  23   8      517.02      498.46    183.03 o 
  -2  23   8      594.41      658.15    179.34 o 
  -1  23   8     3693.07     4343.62    179.01 o 
   0  23   8     5406.98     5261.87    244.97 o 
   1  23   8      462.82      340.69    128.23 o 
   2  23   8        7.20       81.30    162.56 o 
   3  23   8     2510.01     2268.45    288.18 o 
   4  23   8       11.52       30.45    102.92 o 
   5  23   8     1454.28     1326.82    171.42 o 
   6  23   8     1421.29     1209.12    183.60 o 
   7  23   8      123.35      115.96    426.74 o 
   8  23   8       74.74       45.21    255.03 o 
   9  23   8      152.23      252.37    300.98 o 
 -10  24   8     2279.33     2411.21    344.26 o 
  -9  24   8      128.07      149.16    332.92 o 
  -8  24   8     1105.88      905.84    282.22 o 
  -7  24   8        1.84       94.95    184.02 o 
  -6  24   8     2211.48     1956.03    215.57 o 
  -5  24   8     3625.65     4341.67    230.25 o 
  -4  24   8     8168.60     8484.90    266.74 o 
  -2  24   8     1217.73     1284.74    196.85 o 
  -1  24   8      350.04      605.78    138.16 o 
   0  24   8       76.39      -24.57    153.40 o 
   1  24   8      515.65      273.95    132.76 o 
   2  24   8      671.97      894.47    146.33 o 
   3  24   8     2562.93     2332.23    152.05 o 
   4  24   8      590.89      810.51    219.83 o 
   5  24   8      461.11      584.22    171.50 o 
   6  24   8      726.97      636.24    188.20 o 
   7  24   8      208.18       20.79    245.78 o 
   8  24   8      583.26      475.00    200.35 o 
   9  24   8     1310.87      827.30    311.57 o 
  -9  25   8      340.57      259.01    368.15 o 
  -8  25   8      345.55       82.87    307.87 o 
  -7  25   8     8178.41     7699.01    272.19 o 
  -6  25   8       44.21      132.39    320.32 o 
  -5  25   8     3428.36     3409.38    390.20 o 
  -4  25   8      197.40      369.60    192.18 o 
  -2  25   8     1886.13     2130.15    211.35 o 
  -1  25   8     8701.78     9337.54    225.33 o 
   0  25   8     1370.92     1404.93    198.00 o 
   1  25   8       58.16      -17.53     35.91 o 
   2  25   8     1926.63     1646.96    154.22 o 
   3  25   8     3568.01     4056.23    168.47 o 
   4  25   8        2.23      323.66    238.17 o 
   5  25   8     1615.53     1571.06    186.36 o 
   6  25   8      235.35      293.89    191.63 o 
   7  25   8       77.27      188.22    177.26 o 
   8  25   8       13.32       73.98    255.83 o 
   9  25   8      305.17      532.23    245.02 o 
  -9  26   8     1023.91      532.03    385.14 o 
  -7  26   8        0.66      -56.38    168.38 o 
  -6  26   8     2561.61     2753.11    361.09 o 
  -5  26   8      739.39      542.41    194.02 o 
  -4  26   8      151.03      343.21    185.12 o 
  -3  26   8     1217.25     1065.52    338.30 o 
  -2  26   8       44.42       68.84    261.58 o 
  -1  26   8        1.97      316.37    181.57 o 
   0  26   8       73.58      374.85    375.31 o 
   1  26   8       61.82      -26.18     67.19 o 
   2  26   8      489.83      433.26    139.61 o 
   3  26   8     1521.36     1583.07    153.60 o 
   4  26   8     1708.71     1436.52    177.90 o 
   5  26   8      861.77      989.56    178.10 o 
   6  26   8      553.12      498.97    167.87 o 
   7  26   8      137.54      257.91    183.16 o 
   8  26   8     3133.09     3047.52    239.41 o 
  -8  27   8        6.96      -21.20    228.33 o 
  -7  27   8      592.87      856.20    370.75 o 
  -6  27   8      300.16      421.02    223.87 o 
  -5  27   8        6.19       58.06    161.66 o 
  -4  27   8      447.74      451.32    194.12 o 
  -3  27   8       53.77      272.80    308.85 o 
  -2  27   8       29.54       11.97    245.16 o 
  -1  27   8       11.82       25.28    101.12 o 
   0  27   8      840.72     1016.69    286.82 o 
   1  27   8      297.62      236.22    235.71 o 
   2  27   8     1021.32     1104.32    172.09 o 
   3  27   8      387.32      570.78    150.53 o 
   4  27   8      133.73      263.03    181.08 o 
   5  27   8      217.13       33.49     72.60 o 
   6  27   8     1669.03     1458.95    197.78 o 
   7  27   8     1541.66     1401.93    206.79 o 
   8  27   8       74.21      171.67    313.93 o 
  -7  28   8      406.68      664.65    401.23 o 
  -6  28   8       36.95       27.28     90.89 o 
  -5  28   8     1901.89     1720.91    224.52 o 
  -4  28   8     5504.03     5873.10    252.72 o 
  -3  28   8     1243.75     1356.20    301.16 o 
  -2  28   8      113.39      149.91    206.45 o 
  -1  28   8      456.46      416.62    166.08 o 
   0  28   8     1441.32     1748.96    189.94 o 
   1  28   8     5848.52     5550.26    263.50 o 
   2  28   8     6240.18     6640.77    230.33 o 
   3  28   8      941.43     1155.36    156.68 o 
   4  28   8      848.57      936.36    192.45 o 
   5  28   8      206.72      234.67    178.59 o 
   6  28   8     1331.22      984.94    258.36 o 
   7  28   8      576.32      538.31    202.07 o 
  -7  29   8      211.57      151.46    412.82 o 
  -6  29   8     2054.28     1974.00    255.19 o 
  -5  29   8      693.80      493.78    215.42 o 
  -4  29   8      428.26      225.31    216.82 o 
  -3  29   8      152.19       78.95    294.12 o 
  -2  29   8     2017.63     2128.17    394.05 o 
  -1  29   8      748.58      623.29    185.86 o 
   0  29   8     1993.83     1769.74    302.60 o 
   1  29   8        4.36       -2.82     97.81 o 
   2  29   8      683.43      741.52    189.33 o 
   3  29   8      845.44     1016.23    211.03 o 
   4  29   8      173.50      361.18    163.22 o 
   5  29   8      179.54       22.26    151.43 o 
   6  29   8      336.73      140.85    225.16 o 
  -6  30   8     4495.75     4525.86    291.51 o 
  -5  30   8      163.82      355.66    221.68 o 
  -4  30   8      127.34      295.10    227.14 o 
  -3  30   8      152.05      252.02    227.24 o 
  -2  30   8      462.79      277.84    208.89 o 
  -1  30   8       82.00      150.59    224.42 o 
   0  30   8      587.71      962.55    298.79 o 
   1  30   8      503.82      504.87    253.07 o 
   2  30   8       67.31       52.35    257.03 o 
   3  30   8       67.19      278.84    212.16 o 
   4  30   8      898.51     1318.32    248.15 o 
   5  30   8      789.76      366.71    202.50 o 
  -4  31   8       56.22      135.38    291.50 o 
  -3  31   8        2.47        0.29     60.96 o 
  -2  31   8      151.37      104.17    209.88 o 
  -1  31   8      603.17      546.94    264.18 o 
   0  31   8      413.96      226.00    276.80 o 
   1  31   8       67.40       13.39    304.60 o 
   2  31   8      661.53      767.62    280.08 o 
   3  31   8       63.88      172.37    202.55 o 
   4  31   8     2163.18     2528.12    247.70 o 
  -3  32   8       80.04        3.39     61.13 o 
  -2  32   8       16.93      136.47    224.91 o 
  -1  32   8      500.87      156.42    312.66 o 
   0  32   8       37.49      169.24    312.72 o 
   1  32   8       49.54       17.65    209.16 o 
   2  32   8     1088.24     1233.29    295.50 o 
   3  32   8     1903.74     1868.22    275.96 o 
 -11   0   9     9040.62     9819.67    351.15 o 
  -9   0   9      224.71      270.84    224.42 o 
  -7   0   9       33.89       71.25    163.17 o 
  -5   0   9     3591.83     3807.12    117.41 o 
  -3   0   9     4528.87     4464.63    105.48 o 
  -1   0   9    22594.73    23693.56    482.70 o 
   1   0   9     8350.17     7545.97    165.10 o 
   3   0   9    49145.81    47917.16    597.94 o 
   5   0   9    11234.69     9254.34    112.57 o 
   7   0   9     7323.95     6303.12    310.87 o 
   9   0   9     1095.84     1039.69    239.44 o 
  13   0   9      223.47      110.86    289.16 o 
 -12   1   9        5.31      -40.96    147.14 o 
 -11   1   9     4677.19     5458.10    218.86 o 
 -10   1   9      985.27     1003.96    174.00 o 
  -9   1   9      423.74      263.74    119.25 o 
  -8   1   9     6150.03     5791.71    120.09 o 
  -7   1   9    17616.27    16463.02    147.68 o 
  -6   1   9      973.78      849.61     47.67 o 
  -5   1   9     5097.01     5237.10     88.59 o 
  -4   1   9      473.17      466.06     62.53 o 
  -3   1   9     1880.37     1854.51     63.95 o 
  -2   1   9     3118.68     3455.15    146.73 o 
  -1   1   9    11425.13    11500.07    154.72 o 
   0   1   9    12701.14    13717.43    123.60 o 
   1   1   9      391.05      395.53     65.37 o 
   2   1   9    19984.44    18026.84    127.02 o 
   3   1   9        1.14      142.49     96.00 o 
   4   1   9     5243.15     5391.31    159.20 o 
   5   1   9        5.17       80.45    164.78 o 
   6   1   9     2892.78     3020.27     79.58 o 
   7   1   9     1890.44     1593.86    167.65 o 
   8   1   9      387.00      472.36    189.61 o 
   9   1   9     1511.61     1532.65    221.65 o 
  10   1   9      142.53      -37.50    160.59 o 
  11   1   9     2006.38     1754.66    217.81 o 
  12   1   9     3269.85     3387.46    231.42 o 
  13   1   9     2008.77     2160.22    251.24 o 
  14   1   9      830.58      829.65    228.43 o 
 -13   2   9      174.16      140.14  10123.10 o 
 -12   2   9      191.18       45.90     71.33 o 
 -11   2   9     1156.21      874.44    252.75 o 
 -10   2   9      328.40      269.45    171.66 o 
  -9   2   9      799.39      563.25    118.57 o 
  -8   2   9      508.48      659.52    123.29 o 
  -7   2   9       86.22       55.78     81.74 o 
  -6   2   9     8311.11     7953.93    116.57 o 
  -5   2   9     4579.41     4357.90     61.55 o 
  -4   2   9    22565.12    22438.32    133.70 o 
  -3   2   9      449.68      652.43     86.21 o 
  -2   2   9    16580.87    17315.36    115.22 o 
  -1   2   9     2491.25     2227.36     55.13 o 
   0   2   9        1.19       90.91     64.64 o 
   1   2   9        1.02       38.09     47.83 o 
   2   2   9     5812.91     5682.11     83.09 o 
   3   2   9     1432.14     1541.52     68.41 o 
   4   2   9     1417.88     1336.71    272.80 o 
   5   2   9     7765.48     7130.94    207.50 o 
   6   2   9    15687.46    15892.78    206.88 o 
   7   2   9      153.42      239.14    210.96 o 
   8   2   9     2329.15     2179.54    197.81 o 
   9   2   9     1730.81     1641.53    203.80 o 
  10   2   9     1370.15     1388.11    174.15 o 
  11   2   9      299.84      178.47    188.68 o 
  12   2   9      973.98      753.65    198.62 o 
  13   2   9      172.88      261.20    204.12 o 
  14   2   9      532.24      558.07    258.42 o 
 -13   3   9     1101.86      912.43    277.02 o 
 -12   3   9      145.24      -43.55     90.72 o 
 -11   3   9     1120.68     1450.98    136.91 o 
 -10   3   9     2503.27     2188.50    139.26 o 
  -9   3   9     1996.51     1914.44    134.49 o 
  -8   3   9    33460.46    33593.91    430.18 o 
  -7   3   9      134.74       12.21     88.19 o 
  -6   3   9     1120.05     1079.44     58.00 o 
  -5   3   9    18941.08    19109.00    126.36 o 
  -4   3   9      261.18      189.97     37.10 o 
  -3   3   9     5612.71     5634.35    103.37 o 
  -2   3   9     5060.56     5148.69     59.06 o 
  -1   3   9    15839.21    15350.10    196.26 o 
   0   3   9     1693.93     1416.40     80.67 o 
   1   3   9     1919.26     2025.90     69.50 o 
   2   3   9     7386.07     7845.16     93.97 o 
   3   3   9       31.79       39.25     44.04 o 
   4   3   9      749.16     1100.80    170.72 o 
   5   3   9     8938.77     8733.20    211.98 o 
   6   3   9    13383.83    12922.46    255.46 o 
   7   3   9     4448.43     3966.34    179.48 o 
   8   3   9     1830.52     2071.13    189.51 o 
   9   3   9      974.06      918.35    191.32 o 
  10   3   9       21.68      124.19    262.87 o 
  11   3   9      315.40      200.41    206.96 o 
  12   3   9      173.11      111.77    220.13 o 
  13   3   9      240.02      293.63    233.05 o 
  14   3   9      147.89      291.78    220.14 o 
 -12   4   9      306.73      195.26    163.20 o 
 -11   4   9      300.28      363.01    172.92 o 
 -10   4   9     5340.67     5771.33    162.44 o 
  -9   4   9      664.24      787.36    136.38 o 
  -8   4   9     2834.87     2850.76    214.28 o 
  -7   4   9     4471.76     4397.36     99.66 o 
  -6   4   9     4153.89     3372.18    101.01 o 
  -5   4   9       42.53       90.50     64.93 o 
  -4   4   9    28907.45    28464.33    125.12 o 
  -3   4   9     7489.87     8027.14     51.37 o 
  -2   4   9    46043.78    46203.02    328.45 o 
  -1   4   9      111.04       17.20     57.44 o 
   0   4   9     1672.61     1933.59    101.81 o 
   1   4   9       15.48        8.20     37.38 o 
   2   4   9    20450.33    19621.94    113.75 o 
   3   4   9      882.67      776.16     60.86 o 
   4   4   9    28768.09    28152.96    141.81 o 
   5   4   9      350.33      195.58    123.05 o 
   6   4   9     3681.31     3656.05    215.29 o 
   7   4   9        0.17       35.56    235.76 o 
   8   4   9      898.98      613.30    159.06 o 
   9   4   9      465.29      448.00    174.33 o 
  10   4   9      101.89       91.70    194.93 o 
  11   4   9      282.95      164.84    202.19 o 
  12   4   9      504.71      612.85    210.26 o 
  13   4   9     1126.75     1164.33    227.03 o 
  14   4   9      264.80      624.09    368.94 o 
 -13   5   9      432.32       62.76     97.58 o 
 -12   5   9     3014.50     3258.08    195.17 o 
 -11   5   9      127.34      207.71    125.84 o 
 -10   5   9       89.11       -9.91    114.24 o 
  -9   5   9      327.35      354.85    114.65 o 
  -8   5   9      316.90      273.94    105.60 o 
  -7   5   9     2954.14     3316.57    199.97 o 
  -6   5   9    21843.60    21114.15    139.80 o 
  -5   5   9    14269.38    15156.81    252.97 o 
  -4   5   9      549.73      451.90     79.56 o 
  -3   5   9    13205.09    13969.72    295.59 o 
  -2   5   9       12.94       -4.68     38.74 o 
  -1   5   9       65.18      -36.06     36.06 o 
   0   5   9    50679.75    50396.48    262.09 o 
   1   5   9    16210.88    15298.93     90.21 o 
   2   5   9     1243.84     1139.33     56.59 o 
   3   5   9    10095.18    10784.63    100.93 o 
   4   5   9        0.11       17.57     57.26 o 
   5   5   9     1838.71     1455.90    133.36 o 
   6   5   9    11743.27    10936.36    192.52 o 
   7   5   9      333.58      341.16    229.82 o 
   8   5   9      436.69      360.96    170.29 o 
   9   5   9      585.13      421.32    175.56 o 
  10   5   9     1424.70     1459.22    208.69 o 
  11   5   9     1798.89     1963.19    218.37 o 
  12   5   9     1630.97     1786.44    235.25 o 
  13   5   9      205.41       33.05    313.13 o 
  14   5   9      137.51      144.98    256.81 o 
 -13   6   9      286.05      226.74    178.51 o 
 -12   6   9      317.55      287.80    134.73 o 
 -11   6   9       93.65       37.03     83.48 o 
 -10   6   9       57.06      120.98    145.18 o 
  -9   6   9        7.80       14.46     73.46 o 
  -8   6   9      271.43       95.95     74.28 o 
  -7   6   9     2547.34     2845.51    118.57 o 
  -6   6   9     4503.49     4665.27     67.76 o 
  -5   6   9     1180.70     1151.51     93.88 o 
  -4   6   9     1820.78     1481.20    161.64 o 
  -3   6   9      540.97      437.37     72.02 o 
  -2   6   9      552.89      183.98    100.46 o 
  -1   6   9      528.55      345.46     78.87 o 
   0   6   9     8209.70     7350.74     65.91 o 
   1   6   9     1803.21     1784.25     60.28 o 
   2   6   9     3305.00     3691.64     71.84 o 
   3   6   9      316.38      383.30     72.98 o 
   4   6   9     2506.98     2693.54     73.66 o 
   5   6   9      410.46      418.35     67.85 o 
   6   6   9     3666.56     3637.68    161.35 o 
   7   6   9     1760.06     1178.65    248.14 o 
   8   6   9     1133.48      959.42    188.05 o 
   9   6   9      426.86      456.49    177.23 o 
  10   6   9       93.84      303.56    249.76 o 
  12   6   9      120.80      218.24    188.86 o 
  13   6   9     2295.87     2937.41    242.30 o 
  14   6   9      979.62     1186.59    262.45 o 
 -13   7   9       21.28      113.39    207.59 o 
 -12   7   9        4.95      -44.10    139.89 o 
 -11   7   9     1047.78     1032.19    133.43 o 
 -10   7   9     3229.22     2861.90    137.33 o 
  -9   7   9        4.56        2.06     10.22 o 
  -8   7   9        2.68       -0.29     26.70 o 
  -7   7   9    11833.44    12368.91    190.42 o 
  -6   7   9      145.56       35.74     28.46 o 
  -5   7   9      112.27      139.02     93.19 o 
  -4   7   9     4271.25     4493.85    189.90 o 
  -3   7   9      844.72      843.99     87.88 o 
  -2   7   9    14416.52    15369.71    146.82 o 
  -1   7   9    36810.52    36962.70    252.05 o 
   0   7   9     5475.31     4588.78    123.22 o 
   1   7   9     1720.90     1587.42     75.03 o 
   2   7   9      913.94     1165.78     63.15 o 
   3   7   9    23812.40    24105.45    234.89 o 
   4   7   9    18532.05    19108.39    186.09 o 
   5   7   9     3828.56     3478.32     80.14 o 
   6   7   9      612.76      708.92    134.96 o 
   7   7   9      948.40     1136.45    199.80 o 
   8   7   9     4896.94     5195.03    288.36 o 
   9   7   9     7057.19     6931.93    429.69 o 
  10   7   9     4969.43     5636.17    236.35 o 
  11   7   9      474.98      405.34    208.22 o 
  12   7   9     3259.40     3024.48    234.00 o 
  13   7   9        0.15      -14.66     33.82 o 
  14   7   9        7.61       43.87   6983.79 o 
 -14   8   9       17.94        7.49     40.12 o 
 -13   8   9     2113.35     1969.55    203.55 o 
 -12   8   9        3.98       18.11    105.18 o 
 -11   8   9     1217.42     1156.04    136.18 o 
 -10   8   9       12.00      139.45    143.08 o 
  -9   8   9     2703.39     2786.36    133.91 o 
  -8   8   9      486.65      434.91    111.65 o 
  -7   8   9     3513.38     3455.99     91.53 o 
  -6   8   9       68.57       33.36     48.91 o 
  -5   8   9     1761.72     1567.12     71.71 o 
  -4   8   9     6430.57     6778.96    211.21 o 
  -3   8   9    29734.54    28291.62    361.92 o 
  -2   8   9     1558.76     1520.23     89.67 o 
  -1   8   9     2577.36     2822.69     74.34 o 
   0   8   9     1336.47     1192.35    111.10 o 
   1   8   9      628.03      473.76     70.81 o 
   2   8   9    13476.00    14037.54    144.71 o 
   3   8   9    51473.50    51955.75    420.89 o 
   4   8   9      173.03      188.94     51.70 o 
   5   8   9       11.04       68.46    161.51 o 
   6   8   9     4373.61     5070.44    271.71 o 
   7   8   9     1862.93     1859.93    173.76 o 
   8   8   9     2664.66     2724.48    228.49 o 
   9   8   9     4813.10     4989.41    209.09 o 
  10   8   9      417.96      642.98    188.27 o 
  11   8   9      160.33      217.79    202.36 o 
  12   8   9        3.37       50.62    202.68 o 
  13   8   9      825.00      823.03    245.38 o 
 -14   9   9      620.22      498.10    287.84 o 
 -13   9   9      194.24      165.74    187.96 o 
 -12   9   9      736.46      509.90    183.39 o 
 -11   9   9     2561.87     2170.21    296.35 o 
 -10   9   9     3094.56     3405.20    142.40 o 
  -9   9   9      636.93      501.12    118.21 o 
  -8   9   9     1175.96     1295.78    118.33 o 
  -7   9   9     2371.37     2431.61    110.41 o 
  -6   9   9     2198.30     2427.48     86.62 o 
  -5   9   9     1524.60     1698.97     74.91 o 
  -4   9   9      232.86      212.03     95.76 o 
  -3   9   9     1804.94     1302.57    187.27 o 
  -2   9   9     5937.36     6353.18    126.14 o 
  -1   9   9    20299.79    19437.47    177.10 o 
   0   9   9    15230.36    15008.69    464.29 o 
   1   9   9     4790.90     4704.26    166.99 o 
   2   9   9     4963.28     4502.28    108.07 o 
   3   9   9     1753.16     1773.74    108.93 o 
   4   9   9      338.39      295.58     78.77 o 
   5   9   9     8124.06     7757.41    110.89 o 
   6   9   9      152.53       27.14     87.81 o 
   7   9   9      405.28      186.04    118.57 o 
   8   9   9        1.48       18.66     72.60 o 
   9   9   9      259.93      429.92    146.68 o 
  10   9   9      330.16      429.38    204.75 o 
  11   9   9     1656.82     1450.64    224.26 o 
  12   9   9       17.08      147.37    289.63 o 
  13   9   9     1793.89     2174.66    265.83 o 
 -13  10   9     1764.90     1687.64    208.04 o 
 -12  10   9       49.95      215.77    179.87 o 
 -11  10   9       86.83       30.08    140.00 o 
 -10  10   9     1307.15     1046.49    166.88 o 
  -9  10   9       97.94      -15.65     63.39 o 
  -8  10   9       81.11       93.90    129.64 o 
  -7  10   9     4439.59     3987.09    105.68 o 
  -6  10   9     1312.00     1112.60     81.92 o 
  -5  10   9    11838.07    12193.79    136.90 o 
  -4  10   9    10311.21     9696.20     89.02 o 
  -3  10   9     7096.91     7324.85    184.15 o 
  -2  10   9     2728.72     2784.74    125.48 o 
  -1  10   9     7687.15     8510.94    144.55 o 
   0  10   9      305.64      313.37    129.88 o 
   1  10   9     5446.76     5447.46    165.22 o 
   2  10   9      956.08     1089.27    307.82 o 
   3  10   9     1490.48     1392.07    142.51 o 
   4  10   9      425.41      454.34     86.51 o 
   5  10   9      311.64      400.29    140.89 o 
   6  10   9    11814.91    11206.71    147.63 o 
   7  10   9     4907.33     4837.57    186.24 o 
   8  10   9     1574.02     1319.59    171.40 o 
   9  10   9        4.31       96.65    165.93 o 
  10  10   9      389.57      201.73    192.52 o 
  11  10   9       28.99       41.45    184.39 o 
  12  10   9      187.28      436.85    193.48 o 
  13  10   9     5975.10     5410.69    296.87 o 
 -13  11   9      719.14      482.56    202.60 o 
 -12  11   9     1141.59      984.15    197.11 o 
 -11  11   9     1812.98     1652.43    185.70 o 
 -10  11   9      943.70      941.95    177.50 o 
  -9  11   9     1052.34      883.77    179.23 o 
  -8  11   9     5865.10     5995.77    203.43 o 
  -7  11   9     6388.38     6291.25    129.57 o 
  -6  11   9      459.15      408.66     81.21 o 
  -5  11   9     3697.01     3592.82     89.03 o 
  -4  11   9     1233.42     1320.84     67.88 o 
  -3  11   9     2600.49     2024.61     90.70 o 
  -2  11   9     1141.29      938.66    109.40 o 
  -1  11   9        3.57       31.82     50.30 o 
   0  11   9     4247.06     3911.36    158.69 o 
   1  11   9     3138.96     3195.31    165.46 o 
   2  11   9      663.26      736.00    112.88 o 
   3  11   9      874.59      757.78    181.10 o 
   4  11   9     1225.13     1214.85    127.50 o 
   5  11   9    14157.39    13692.41    122.33 o 
   6  11   9     1660.69     1750.97    174.89 o 
   7  11   9     3495.13     3513.55    185.70 o 
   8  11   9     1959.66     1598.05    190.96 o 
   9  11   9      153.51       77.58    181.02 o 
  10  11   9     2778.75     2808.38    174.11 o 
  11  11   9       11.21        0.97    176.89 o 
  12  11   9      670.54      937.15    211.04 o 
  13  11   9      859.08      779.30    240.60 o 
 -13  12   9     3864.47     3916.60    241.76 o 
 -12  12   9      603.17      419.16    201.69 o 
 -11  12   9     1520.92     1407.41    191.62 o 
 -10  12   9     2944.19     2712.44    256.04 o 
  -9  12   9      691.43      647.42    179.32 o 
  -8  12   9     3566.70     3932.99    272.32 o 
  -7  12   9      297.63      243.66     88.94 o 
  -6  12   9      733.28      934.36     88.27 o 
  -5  12   9     1009.65      916.75     77.45 o 
  -4  12   9    21742.17    21330.92    313.72 o 
  -3  12   9     5706.91     5843.11    185.49 o 
  -2  12   9    28698.26    28458.15    260.88 o 
  -1  12   9      505.35      425.68     65.19 o 
   0  12   9    25371.79    23643.87    135.32 o 
   1  12   9      111.64      146.15    144.00 o 
   2  12   9        6.50       28.70     95.23 o 
   3  12   9     3412.79     3181.14    221.23 o 
   4  12   9    11548.71    11029.50    274.27 o 
   5  12   9     1474.24     1100.55    149.05 o 
   6  12   9       86.29       21.37     85.56 o 
   7  12   9     4965.81     4913.54    196.06 o 
   8  12   9     2613.52     2313.87    211.76 o 
   9  12   9     1017.32      937.68    186.61 o 
  10  12   9     7333.96     7091.53    208.19 o 
  11  12   9        0.77       75.43    183.55 o 
  12  12   9       53.82      -18.73    123.34 o 
  13  12   9       47.67      187.74    232.99 o 
 -13  13   9       54.93      156.38    206.21 o 
 -12  13   9      168.18      168.46    193.64 o 
 -11  13   9      135.22       -4.85     91.32 o 
 -10  13   9      622.79      538.21    182.53 o 
  -9  13   9     6223.33     6774.46    321.43 o 
  -8  13   9     1336.26     1268.78    240.38 o 
  -7  13   9     2183.43     2096.79    137.42 o 
  -6  13   9     1114.51     1182.02    132.16 o 
  -5  13   9     6506.97     6478.94    154.87 o 
  -4  13   9     1473.53     1441.24     83.63 o 
  -3  13   9    10475.64     9629.16    405.92 o 
  -2  13   9       95.48       21.52     41.88 o 
  -1  13   9     6638.61     6873.67    102.98 o 
   0  13   9     2251.02     2094.61     79.14 o 
   1  13   9      954.86     1005.98    174.01 o 
   2  13   9     3670.22     3420.63    178.32 o 
   3  13   9    10011.72     9977.23    210.33 o 
   4  13   9     4543.41     4522.91    236.54 o 
   5  13   9      399.28      364.70    226.40 o 
   6  13   9     1004.05      480.37    202.55 o 
   7  13   9     1676.54     1665.79    161.79 o 
   8  13   9     1317.31     1295.58    190.24 o 
   9  13   9     3197.04     3255.80    219.38 o 
  10  13   9     1114.78     1331.89    192.87 o 
  11  13   9       32.61      242.50    198.26 o 
  12  13   9       34.56       39.17    213.46 o 
  13  13   9     2477.50     2312.23    266.43 o 
 -13  14   9      202.23      162.87    209.69 o 
 -12  14   9      240.60      179.99    212.63 o 
 -11  14   9       31.42      131.90    191.20 o 
 -10  14   9      440.68      310.42    188.26 o 
  -9  14   9      555.16      825.05    239.35 o 
  -8  14   9     1129.04     1025.99    232.65 o 
  -7  14   9     1198.37     1377.21    143.03 o 
  -6  14   9      104.50      141.62    127.12 o 
  -5  14   9     2301.67     2631.01    183.63 o 
  -4  14   9      728.67      551.53    137.57 o 
  -3  14   9       20.62       44.26     37.81 o 
  -2  14   9      464.25      387.64     65.79 o 
  -1  14   9    14013.04    13690.82    165.71 o 
   0  14   9     1771.03     1650.33    104.30 o 
   1  14   9     4409.05     4625.30    189.94 o 
   2  14   9      930.85     1042.21    339.08 o 
   3  14   9      104.72       28.17    310.09 o 
   4  14   9     2229.49     2296.08    212.62 o 
   5  14   9     6329.66     6359.20    268.24 o 
   6  14   9     2256.82     2264.52    461.95 o 
   7  14   9      878.16      809.23    216.55 o 
   8  14   9     2330.24     2280.43    229.93 o 
   9  14   9      337.96      481.05    240.79 o 
  10  14   9     1763.96     1680.05    320.07 o 
  11  14   9      659.56      841.65    198.21 o 
  12  14   9      148.89      400.09    326.31 o 
 -13  15   9      128.92      204.41    333.76 o 
 -12  15   9      359.13      265.70    218.90 o 
 -11  15   9     9295.37    10520.81    375.95 o 
 -10  15   9      236.54      112.61    275.32 o 
  -9  15   9     2080.28     1933.46    260.27 o 
  -8  15   9      257.54      222.48    221.20 o 
  -7  15   9      799.20      906.49    143.68 o 
  -6  15   9     2801.82     2872.35    158.49 o 
  -5  15   9      899.20      968.50    248.58 o 
  -4  15   9     3765.05     4239.00    171.87 o 
  -3  15   9      211.51        4.80    153.34 o 
  -2  15   9      247.28      312.61     72.72 o 
  -1  15   9     7776.14     7155.66    181.13 o 
   0  15   9      701.15      790.93    101.60 o 
   1  15   9     1896.59     1821.19    178.58 o 
   2  15   9     1129.72     1520.33    281.68 o 
   3  15   9     6220.02     6456.64    267.89 o 
   4  15   9      358.74      563.40    220.17 o 
   5  15   9      250.04       57.15    228.04 o 
   6  15   9     3624.43     3537.47    226.27 o 
   7  15   9       27.30      -61.98    118.90 o 
   8  15   9      616.55      201.48    211.50 o 
   9  15   9     2068.17     1924.56    560.37 o 
  10  15   9       91.76      118.18    255.65 o 
  11  15   9     1495.23     1931.94    225.16 o 
  12  15   9     5713.09     6230.13    397.40 o 
 -12  16   9       25.40       39.84    289.25 o 
 -11  16   9     6455.70     6172.33    261.03 o 
 -10  16   9     2811.59     3321.09    330.70 o 
  -9  16   9     4119.68     4332.65    298.93 o 
  -8  16   9      387.01      376.71    222.08 o 
  -7  16   9       86.05      150.90    138.83 o 
  -5  16   9     7632.51     7873.27    207.50 o 
  -4  16   9      405.67      411.04    156.28 o 
  -3  16   9     8022.59     7831.39    226.21 o 
  -2  16   9      460.12      387.73     80.86 o 
  -1  16   9     2678.77     2995.94    101.60 o 
   0  16   9     3464.96     3433.73    120.47 o 
   1  16   9     1789.63     1461.47    115.13 o 
   2  16   9       32.91      228.81    261.42 o 
   3  16   9     2652.76     2952.18    243.88 o 
   4  16   9        2.88      174.27    366.87 o 
   5  16   9     8282.58     8120.95    280.68 o 
   6  16   9       21.17      -13.64    823.31 o 
   7  16   9      487.14      433.48    205.34 o 
   8  16   9      129.01      -17.85    632.66 o 
   9  16   9       21.79      119.36    285.30 o 
  10  16   9      102.28      213.66    255.33 o 
  11  16   9     3119.30     3431.00    258.41 o 
  12  16   9      426.93      870.95    282.34 o 
 -12  17   9      104.54      -29.60     95.19 o 
 -11  17   9      742.52      816.93    321.10 o 
 -10  17   9     1340.33     1257.58    304.54 o 
  -9  17   9        8.80       15.82    234.06 o 
  -8  17   9     3838.17     3993.61    287.15 o 
  -7  17   9     1412.02     1515.93    155.71 o 
  -6  17   9       53.72      -19.68    170.33 o 
  -5  17   9      491.24      320.68    154.95 o 
  -4  17   9     1128.94     1130.25    251.77 o 
  -3  17   9      849.31      458.18    264.03 o 
  -2  17   9       29.49       72.51     84.83 o 
  -1  17   9     3351.34     3219.83    109.91 o 
   0  17   9      368.42      490.27    120.58 o 
   1  17   9      276.81      328.15    126.22 o 
   2  17   9     4654.25     4392.34    206.65 o 
   3  17   9     2282.99     2410.65    198.41 o 
   4  17   9      118.81       89.54    272.91 o 
   5  17   9     5670.43     5533.18    278.54 o 
   6  17   9      833.15      902.43    276.27 o 
   7  17   9      216.43      186.72    232.55 o 
   8  17   9     1108.64      974.16    253.80 o 
   9  17   9      806.23     1066.77    365.08 o 
  10  17   9      496.00      669.37    293.85 o 
  11  17   9     3352.56     3935.73    275.37 o 
  12  17   9     2472.22     3010.01    279.72 o 
 -12  18   9       71.49       21.28    136.34 o 
 -11  18   9      964.89      995.19    331.72 o 
 -10  18   9       81.67      147.60    291.68 o 
  -9  18   9     5966.99     5428.98    330.34 o 
  -7  18   9       16.84       40.35     87.43 o 
  -6  18   9        1.93      108.64    180.32 o 
  -5  18   9      270.55      211.58    149.76 o 
  -4  18   9     1200.23     1111.42    272.70 o 
  -3  18   9     4056.46     3715.31    199.29 o 
  -2  18   9     2484.61     2598.73    158.08 o 
  -1  18   9     4744.38     4811.36    140.25 o 
   0  18   9     7698.53     8104.61    314.23 o 
   1  18   9     3142.04     3101.08    141.18 o 
   2  18   9     4781.55     4650.46    156.17 o 
   3  18   9      282.82      780.52    288.71 o 
   4  18   9     7037.39     7422.43    274.96 o 
   5  18   9       11.09      188.52    273.55 o 
   6  18   9       79.34      160.24    278.06 o 
   7  18   9     9578.49     9826.68    318.16 o 
   9  18   9     2366.10     2015.03    301.00 o 
  10  18   9      336.60      370.72    305.30 o 
  11  18   9      771.78     1219.08    342.60 o 
 -11  19   9      127.07      184.09    329.01 o 
 -10  19   9     1571.10     2120.87    327.65 o 
  -9  19   9       46.89       82.89    259.33 o 
  -8  19   9     2901.96     3653.64    289.00 o 
  -7  19   9     5266.99     4942.17    198.21 o 
  -6  19   9     3819.35     4006.78    431.24 o 
  -5  19   9      117.68       23.79     39.89 o 
  -4  19   9      780.42      599.26    169.95 o 
  -3  19   9      213.97      109.29    111.08 o 
  -2  19   9      636.54      582.04    142.23 o 
  -1  19   9      377.95      328.04    100.70 o 
   0  19   9     1527.58     1280.60    136.81 o 
   1  19   9     1583.09     1516.34    127.37 o 
   2  19   9     2239.41     2210.84    148.41 o 
   3  19   9     1205.60     1583.55    270.15 o 
   4  19   9      569.32      678.35    225.39 o 
   5  19   9      754.81      549.14    241.07 o 
   6  19   9     2179.87     2565.24    498.28 o 
   7  19   9      112.53       57.44    256.59 o 
   8  19   9      103.36      235.51    240.64 o 
   9  19   9     1033.98      296.51    514.23 o 
  10  19   9      850.13      723.65    320.69 o 
  11  19   9     1585.28     2123.98    367.16 o 
 -11  20   9     2128.77     2251.00    371.29 o 
 -10  20   9       20.35       40.98    299.14 o 
  -9  20   9      506.18      649.81    282.71 o 
  -8  20   9     1160.61     1316.80    258.50 o 
  -7  20   9     3596.33     3621.97    265.43 o 
  -6  20   9      925.34      978.68    171.12 o 
  -5  20   9     2183.01     1570.26    180.62 o 
  -4  20   9     8293.92     8708.75    237.59 o 
  -2  20   9     1229.81     1407.66    152.65 o 
  -1  20   9      887.18      926.72    133.97 o 
   0  20   9     1259.25     1020.46    171.32 o 
   1  20   9     4232.91     4141.23    150.06 o 
   2  20   9     1500.53     1393.23    132.29 o 
   3  20   9     1245.54     1239.16    155.81 o 
   4  20   9       22.35      103.43    221.42 o 
   5  20   9     3365.44     3815.57    265.61 o 
   6  20   9     5486.63     5153.62    284.68 o 
   7  20   9     1117.23     1387.61    260.00 o 
   8  20   9     1328.74      839.61    262.23 o 
   9  20   9      248.54      269.23    292.62 o 
  10  20   9     1179.78     1419.52    318.96 o 
  11  20   9     1325.39     1254.98    372.67 o 
 -11  21   9        1.69      303.09    344.15 o 
 -10  21   9      232.46      331.04    308.64 o 
  -9  21   9     3448.61     2984.78    327.90 o 
  -8  21   9      414.07      198.85    243.65 o 
  -7  21   9     1828.91     1888.31    290.44 o 
  -6  21   9      237.56       87.34    208.46 o 
  -5  21   9     3097.02     2843.50    200.00 o 
  -4  21   9       41.29      120.26    156.45 o 
  -3  21   9     2399.59     2418.32    208.03 o 
  -2  21   9      618.63      507.49    139.51 o 
  -1  21   9     4521.80     4541.01    269.16 o 
   0  21   9     1434.30     1270.94    121.62 o 
   1  21   9     1470.42     1640.80    139.89 o 
   2  21   9      220.26      182.05    131.31 o 
   3  21   9     6834.32     6751.94    170.71 o 
   4  21   9      337.20      439.82    143.67 o 
   5  21   9       44.92       62.99    157.44 o 
   6  21   9     2329.70     2130.43    443.12 o 
   7  21   9       41.55       46.32    121.96 o 
   8  21   9     1282.29     1099.70    262.58 o 
   9  21   9     2700.69     2767.29    451.14 o 
  10  21   9      482.27      418.58    284.83 o 
 -10  22   9       47.60      372.27    306.13 o 
  -9  22   9      107.98      474.20    304.58 o 
  -8  22   9      738.98     1011.09    275.26 o 
  -7  22   9     4231.24     4837.12    340.48 o 
  -6  22   9     3558.13     3526.39    213.87 o 
  -5  22   9     1311.56     1135.80    190.20 o 
  -4  22   9       40.08      125.19    210.76 o 
  -3  22   9      444.81      433.08    194.49 o 
  -2  22   9     6493.80     6538.79    198.49 o 
  -1  22   9      739.62     1021.99    146.99 o 
   0  22   9     3534.11     3458.75    201.81 o 
   1  22   9        6.56      118.60    133.90 o 
   2  22   9      437.58      419.28    134.18 o 
   3  22   9     3893.91     3900.39    161.16 o 
   4  22   9     1202.08     1345.06    165.76 o 
   5  22   9       93.87      -30.13    120.82 o 
   6  22   9     7176.52     7876.68    321.30 o 
   7  22   9      111.49      204.62    271.09 o 
   8  22   9     4039.86     3995.15    270.59 o 
   9  22   9        0.65      -73.87    150.51 o 
  10  22   9      576.64      725.86    342.16 o 
 -10  23   9     1622.54     1566.02    330.87 o 
  -9  23   9      823.88      575.41    336.02 o 
  -7  23   9     1580.31     1376.60    299.49 o 
  -6  23   9      466.95      353.63    190.77 o 
  -5  23   9       36.42      148.20    220.92 o 
  -4  23   9      809.54      690.66    186.93 o 
  -3  23   9      778.08      753.86    296.55 o 
  -2  23   9     2785.79     2667.59    162.48 o 
  -1  23   9      275.80      397.07    141.73 o 
   0  23   9        4.17      188.21    187.64 o 
   1  23   9     6040.68     5297.38    163.44 o 
   2  23   9      150.73      111.92    159.84 o 
   3  23   9       61.65      327.26    197.44 o 
   4  23   9     1670.63     1488.34    159.62 o 
   5  23   9       70.61      130.65    165.92 o 
   6  23   9     3195.87     3178.38    248.69 o 
   7  23   9      529.05      582.91    264.09 o 
   8  23   9     2216.96     2298.28    281.01 o 
   9  23   9      202.90      424.00    284.78 o 
  10  23   9     1598.85      984.38    381.03 o 
  -9  24   9      210.88      126.74   8575.66 o 
  -8  24   9       57.29      -29.89     87.12 o 
  -7  24   9     3037.24     3189.74    334.99 o 
  -6  24   9     1848.85     1666.50    210.70 o 
  -5  24   9       57.57      116.70    180.68 o 
  -4  24   9       70.37       81.34    227.94 o 
  -3  24   9     1036.05      794.72    203.00 o 
  -2  24   9     3918.30     3811.49    180.56 o 
  -1  24   9      355.61      571.74    156.50 o 
   0  24   9        1.30      179.43    234.21 o 
   1  24   9      230.06       15.57     62.71 o 
   2  24   9        6.62       37.30     60.36 o 
   3  24   9      143.19      389.03    141.75 o 
   4  24   9     2518.71     2760.19    187.49 o 
   5  24   9     1031.48      873.02    174.89 o 
   6  24   9      146.87      291.02    170.73 o 
   7  24   9      127.71        5.06     45.70 o 
   8  24   9      578.67      568.16    278.20 o 
   9  24   9      237.30      -32.89    146.95 o 
  -7  25   9      214.12      329.01    298.20 o 
  -6  25   9     4054.31     4100.84    241.78 o 
  -5  25   9      345.04      320.55    179.88 o 
  -4  25   9     2480.31     2328.90    202.21 o 
  -2  25   9       60.77       51.68    140.37 o 
  -1  25   9     2293.70     2302.67    166.03 o 
   0  25   9     6489.12     7190.49    353.75 o 
   1  25   9      742.73      756.69    220.29 o 
   2  25   9      695.70      665.29    145.38 o 
   3  25   9       32.83        0.59     55.79 o 
   4  25   9       34.08      290.55    198.48 o 
   5  25   9       48.41       -4.16    100.98 o 
   6  25   9      167.71       63.91    124.78 o 
   7  25   9      542.82      453.55    190.88 o 
   8  25   9      771.87      493.13    207.67 o 
   9  25   9       18.92       31.68     77.12 o 
  -7  26   9      226.47      403.95    313.36 o 
  -6  26   9      153.88      365.81    209.00 o 
  -5  26   9      102.68      133.67    188.65 o 
  -4  26   9     1430.31     1488.46    201.55 o 
  -3  26   9     2215.49     2191.97    265.03 o 
  -2  26   9      841.25      753.27    160.42 o 
  -1  26   9       50.07       95.70    147.70 o 
   0  26   9      237.72      605.59    236.73 o 
   1  26   9     3344.61     2896.77    217.09 o 
   2  26   9        0.92      226.87    190.92 o 
   3  26   9        0.91       67.57    117.97 o 
   4  26   9        4.50       89.37    127.79 o 
   5  26   9     1067.64     1340.57    267.18 o 
   6  26   9       26.41       -6.01    120.05 o 
   7  26   9     5093.97     5227.33    229.54 o 
   8  26   9      117.12        1.83     88.19 o 
  -8  27   9     1049.78     1133.51    371.11 o 
  -6  27   9     1365.05     1184.98    227.31 o 
  -5  27   9      404.58      321.51    204.01 o 
  -4  27   9       98.55      266.93    198.96 o 
  -3  27   9      973.58     1242.05    301.14 o 
  -2  27   9      329.71       74.47    147.31 o 
  -1  27   9     1218.33     1461.02    167.07 o 
   0  27   9     2627.22     3087.99    252.03 o 
   1  27   9      377.50      556.40    246.95 o 
   2  27   9      218.54      218.34    188.61 o 
   3  27   9      128.13      395.11    194.39 o 
   4  27   9     1334.13     1405.73    157.53 o 
   5  27   9     1416.19     1427.75    193.05 o 
   6  27   9      675.54      564.85    189.64 o 
   7  27   9      177.71      246.12    249.63 o 
  -7  28   9      639.08      371.77    330.23 o 
  -5  28   9      328.73      165.53    212.13 o 
  -4  28   9      112.82      175.49    217.20 o 
  -3  28   9      433.51      449.02    211.22 o 
  -2  28   9        4.18      105.34    192.52 o 
  -1  28   9      382.94      423.65    163.63 o 
   0  28   9      260.29      466.00    339.06 o 
   1  28   9       14.07       81.64    279.02 o 
   2  28   9      134.31      317.63    192.17 o 
   3  28   9      681.65      980.82    207.76 o 
   4  28   9       66.88      256.60    158.53 o 
   5  28   9       25.73       12.60     55.73 o 
   6  28   9     1676.98     1536.93    195.80 o 
   7  28   9       67.56      258.24    221.40 o 
  -6  29   9      184.26      450.54    373.50 o 
  -5  29   9      803.26      681.13    239.76 o 
  -4  29   9      805.58      847.48    232.65 o 
  -3  29   9     2270.89     2327.11    230.45 o 
  -2  29   9     1133.08     1084.38    203.54 o 
  -1  29   9     1039.42      790.54    248.31 o 
   0  29   9      202.07      279.39    198.75 o 
   1  29   9     2022.49     1878.71    233.44 o 
   2  29   9       40.76       20.53    246.51 o 
   3  29   9     1490.56     1332.49    223.34 o 
   4  29   9     2646.30     2813.81    231.58 o 
   5  29   9       31.03      305.86    309.87 o 
   6  29   9       37.36       53.67    220.42 o 
  -5  30   9     1211.38     1325.79    254.15 o 
  -4  30   9     1181.11     1353.32    242.15 o 
  -3  30   9      695.86      933.42    221.76 o 
  -2  30   9      303.64      426.14    230.60 o 
  -1  30   9     4418.74     4178.62    354.65 o 
   0  30   9      315.52      561.54    303.54 o 
   1  30   9      836.85     1166.64    218.51 o 
   2  30   9     1015.33      843.43    201.54 o 
   3  30   9       40.73      126.47    242.97 o 
   4  30   9       29.18      343.85    220.47 o 
   5  30   9       46.58       66.23    271.16 o 
  -4  31   9      768.67      639.08    250.20 o 
  -3  31   9      126.00      153.29    179.10 o 
  -2  31   9     1206.83     1016.38    231.65 o 
  -1  31   9      811.58      807.80    271.17 o 
   0  31   9       14.09      190.54    262.67 o 
   1  31   9      364.34      192.81    271.49 o 
   2  31   9      783.76      625.13    224.30 o 
   3  31   9      183.69       12.63     86.36 o 
   4  31   9       45.67       80.53    170.32 o 
  -2  32   9     1019.10     1034.66    231.58 o 
  -1  32   9      291.05      504.59    322.12 o 
   1  32   9        7.44       55.91    277.76 o 
   2  32   9       20.53       67.73    311.24 o 
 -12   0  10     5400.14     5336.44    329.50 o 
 -10   0  10    16490.60    18392.13    262.36 o 
  -8   0  10      992.75      998.49    166.18 o 
  -6   0  10     4986.67     4474.34    333.17 o 
  -4   0  10    12664.42    10616.52    173.81 o 
  -2   0  10     8109.18     7673.68    322.89 o 
   0   0  10    34951.87    36481.03    393.96 o 
   2   0  10    24114.51    26608.70    259.29 o 
   4   0  10     2960.35     2523.97    170.46 o 
   6   0  10      561.80      634.20    202.63 o 
   8   0  10     1951.51     2058.09    251.86 o 
  10   0  10      339.66      232.67    253.07 o 
  12   0  10      201.77       94.75    310.86 o 
  14   0  10      396.18      499.08    349.31 o 
 -13   1  10     1782.11     1771.19    234.33 o 
 -12   1  10      142.79      164.87    179.62 o 
 -11   1  10     2786.86     3192.32    244.72 o 
 -10   1  10      150.45      171.66    120.90 o 
  -9   1  10      798.42      771.17     94.44 o 
  -8   1  10     2929.33     2443.38    100.18 o 
  -7   1  10    21719.89    22888.39    165.35 o 
  -6   1  10      651.02      626.05     75.90 o 
  -5   1  10       70.62       13.71     31.36 o 
  -4   1  10      598.64      667.45     66.11 o 
  -3   1  10      226.50      340.13     84.52 o 
  -2   1  10    10619.85    10834.59    181.43 o 
  -1   1  10    30717.02    30234.32    207.09 o 
   0   1  10    20805.53    20209.77    149.36 o 
   1   1  10       79.93      208.06     69.32 o 
   2   1  10     1382.21     1419.60     81.96 o 
   3   1  10      367.38      176.51    159.34 o 
   4   1  10       11.16      577.42    140.67 o 
   5   1  10     2174.09     2276.41    227.36 o 
   6   1  10      734.43      854.10    147.69 o 
   7   1  10      177.26      223.15    164.13 o 
   8   1  10     7857.40     7780.20    240.19 o 
   9   1  10      940.87     1154.11    189.08 o 
  10   1  10       91.59      -74.95    153.70 o 
  11   1  10       13.91      149.25    260.70 o 
  12   1  10     1283.24     1206.43    209.98 o 
  13   1  10      201.64      345.32    226.37 o 
  14   1  10       63.93       77.84    194.01 o 
 -13   2  10      828.31     1049.21    287.72 o 
 -12   2  10       18.86      133.40    186.34 o 
 -11   2  10      654.70      771.71    135.63 o 
 -10   2  10      265.94      168.52    119.77 o 
  -9   2  10     7871.21     8097.00    134.56 o 
  -8   2  10     3609.09     3686.13    105.53 o 
  -7   2  10       56.41       52.05     46.75 o 
  -6   2  10     1646.98     1736.37     51.14 o 
  -5   2  10       67.82       83.58     66.90 o 
  -4   2  10        4.50       23.67     47.01 o 
  -3   2  10     1740.11     1471.53     89.65 o 
  -2   2  10       71.79       37.06     35.69 o 
  -1   2  10      906.90     1093.05     92.02 o 
   0   2  10     1435.88     1422.10     67.50 o 
   1   2  10    16695.71    16792.37    137.74 o 
   2   2  10     1367.76     1407.58     80.37 o 
   3   2  10       18.77      161.26     88.61 o 
   4   2  10     2735.74     3320.70    183.21 o 
   5   2  10     3988.77     3480.78    186.19 o 
   6   2  10     1321.05     1249.24    164.60 o 
   7   2  10     4502.63     3654.76    255.30 o 
   8   2  10    11901.63    11272.03    253.69 o 
   9   2  10     2462.60     2496.98    198.10 o 
  10   2  10     7047.09     7389.96    257.29 o 
  11   2  10     5511.24     5219.39    256.84 o 
  12   2  10       13.81       64.31    251.17 o 
  13   2  10      577.50      516.26    278.66 o 
  14   2  10      299.38      564.32    234.92 o 
 -13   3  10      937.52      675.56    285.21 o 
 -12   3  10        2.51      -84.32    140.45 o 
 -11   3  10      319.23      485.83    148.01 o 
 -10   3  10      568.74      801.33    131.19 o 
  -9   3  10     2451.66     2771.61    138.54 o 
  -8   3  10    15031.08    15600.05    152.24 o 
  -7   3  10     1919.14     2022.86     88.59 o 
  -6   3  10     1294.92     1261.87     94.78 o 
  -5   3  10    23826.60    23638.32    318.20 o 
  -4   3  10     4438.18     5186.25     75.95 o 
  -3   3  10     8990.23     8852.66     78.19 o 
  -2   3  10    13727.49    14558.03    167.65 o 
  -1   3  10     1761.16     1559.89     74.83 o 
   0   3  10     3564.52     3170.03     95.45 o 
   1   3  10     2829.19     2469.69     75.87 o 
   2   3  10     2367.12     2108.24     85.93 o 
   3   3  10     7111.05     6888.52     84.76 o 
   4   3  10     2812.10     3097.28    174.31 o 
   5   3  10     6332.66     6031.10    211.89 o 
   6   3  10     3134.82     2994.37    385.71 o 
   7   3  10       51.88       30.14     92.82 o 
   8   3  10      339.76      357.85    194.87 o 
   9   3  10     2025.04     1665.96    179.92 o 
  10   3  10     3588.82     3181.92    230.60 o 
  11   3  10      876.15      847.20    215.12 o 
  12   3  10     1240.09     1313.72    319.78 o 
  13   3  10      197.51       59.05    149.42 o 
  14   3  10     2076.41     1920.82    279.94 o 
 -12   4  10      103.29       -3.41     46.63 o 
 -11   4  10     1569.02     1923.57    171.77 o 
 -10   4  10     1561.62     1385.43    135.92 o 
  -9   4  10    17733.16    18015.14    218.84 o 
  -8   4  10      583.74      649.14    105.72 o 
  -7   4  10        3.22       12.52     33.84 o 
  -6   4  10     7172.82     6724.26     96.67 o 
  -5   4  10    25864.89    25095.66    283.48 o 
  -4   4  10    12108.64    11917.20    188.90 o 
  -3   4  10     3888.27     3890.44     82.98 o 
  -2   4  10     6135.24     6036.34     56.90 o 
  -1   4  10     1831.80     1797.89     88.91 o 
   0   4  10    13243.68    13771.29    138.33 o 
   1   4  10      297.56      353.47     53.50 o 
   2   4  10     3448.43     3510.16     70.09 o 
   3   4  10     1777.97     1874.13     68.07 o 
   4   4  10     9373.61     8768.87    103.75 o 
   5   4  10     3494.39     3099.94    262.52 o 
   6   4  10      246.19       88.57    223.86 o 
   7   4  10      450.95      626.17    171.47 o 
   8   4  10     8260.48     8350.88    236.16 o 
   9   4  10      385.43      576.70    298.33 o 
  10   4  10      326.82      568.44    198.13 o 
  11   4  10     6521.91     6542.86    258.88 o 
  12   4  10     1466.67     1622.24    233.81 o 
  13   4  10      287.41      148.19    230.01 o 
  14   4  10        1.57       65.11    235.51 o 
 -13   5  10      755.95      559.90    302.24 o 
 -12   5  10        3.26      121.50    245.31 o 
 -11   5  10     1211.17      966.57    165.88 o 
 -10   5  10      987.56      919.64    154.15 o 
  -9   5  10     1597.49     1566.93    157.62 o 
  -8   5  10     5006.65     5500.88    185.37 o 
  -7   5  10     3813.89     3513.02    114.22 o 
  -6   5  10        8.85       41.01     42.64 o 
  -5   5  10    12521.66    11787.07     93.35 o 
  -4   5  10     6231.12     6132.07     93.35 o 
  -3   5  10     1446.56     1436.32     51.47 o 
  -2   5  10      950.55      882.80     63.98 o 
  -1   5  10      804.19      833.65     84.55 o 
   0   5  10      269.95      214.95     54.29 o 
   1   5  10     9678.76     9436.75     90.56 o 
   2   5  10     4762.22     4445.15     71.60 o 
   3   5  10     3619.12     3608.84    113.08 o 
   4   5  10    11474.34    10701.98    108.61 o 
   5   5  10      210.21      392.82    161.69 o 
   6   5  10     1075.79      819.39    188.83 o 
   7   5  10      898.34      657.41    240.61 o 
   8   5  10     3241.15     3349.23    210.72 o 
   9   5  10     1034.24      807.45    198.22 o 
  10   5  10     2372.65     2108.74    209.61 o 
  11   5  10      123.91      130.62    211.93 o 
  12   5  10     3432.21     3570.68    249.61 o 
  13   5  10       19.33      -59.72    371.73 o 
  14   5  10      622.99      335.32    242.79 o 
 -13   6  10      240.96       24.09     74.61 o 
 -12   6  10     4650.44     4636.83    212.61 o 
 -11   6  10      426.46      333.99    159.34 o 
 -10   6  10        7.59       -6.64     30.62 o 
  -9   6  10       12.92      -28.63    140.02 o 
  -8   6  10     1243.57     1111.04    172.40 o 
  -7   6  10      329.46      327.48    144.54 o 
  -6   6  10       93.57       54.91     48.29 o 
  -5   6  10     2136.63     2253.49     72.13 o 
  -4   6  10     1525.40     1519.95     64.23 o 
  -3   6  10     1006.15      895.76     78.18 o 
  -2   6  10    19811.36    19224.23    169.60 o 
  -1   6  10       73.05       88.39     83.16 o 
   0   6  10        0.27       -8.97     50.53 o 
   1   6  10    11967.71    13011.06     97.11 o 
   2   6  10     1051.24     1025.81     61.32 o 
   3   6  10     6207.63     6217.42     85.11 o 
   4   6  10       40.24       13.79     22.53 o 
   5   6  10     7656.29     7205.21    160.76 o 
   6   6  10     8982.30     9381.68    224.43 o 
   7   6  10     2212.37     1989.35    209.07 o 
   8   6  10    11173.90    11043.83    263.20 o 
   9   6  10     4771.71     4614.22    272.86 o 
  10   6  10       96.88      234.97    297.34 o 
  11   6  10        4.62      108.37    195.03 o 
  12   6  10      596.53      632.67    231.84 o 
  13   6  10      119.04      333.63    241.22 o 
 -13   7  10       79.52        0.60     24.10 o 
 -12   7  10     2932.83     2919.45    216.81 o 
 -11   7  10      920.87      826.75    177.17 o 
 -10   7  10       18.14      147.19    162.69 o 
  -9   7  10     2066.76     2435.18    173.14 o 
  -8   7  10     3411.19     3266.25    273.31 o 
  -7   7  10      962.57      826.15    145.41 o 
  -6   7  10     5112.65     4931.55    191.01 o 
  -5   7  10     2065.76     2092.18     97.89 o 
  -4   7  10     7526.63     8136.96    105.34 o 
  -3   7  10      796.65      883.80     83.02 o 
  -2   7  10       96.87       21.57     55.94 o 
  -1   7  10    14661.71    15188.10    164.40 o 
   0   7  10      109.97      160.50     40.22 o 
   1   7  10       75.90       46.18     50.46 o 
   2   7  10     1691.69     1661.42     67.72 o 
   3   7  10     2408.97     2267.79     72.25 o 
   4   7  10      529.51      513.99     72.83 o 
   5   7  10     3974.64     4141.09     87.23 o 
   6   7  10     1666.44     2162.79    224.88 o 
   7   7  10     3310.76     2958.77    181.43 o 
   8   7  10     2544.33     2700.05    296.90 o 
   9   7  10       98.09       53.01    177.12 o 
  10   7  10      369.03      678.50    175.13 o 
  11   7  10     3627.23     4166.93    428.14 o 
  12   7  10      187.10      231.71    207.57 o 
 -13   8  10       86.30       55.66    112.04 o 
 -12   8  10     5467.69     6021.40    230.19 o 
 -11   8  10      145.54      196.94    161.68 o 
 -10   8  10     3417.13     3635.82    239.83 o 
  -9   8  10      731.23      647.59    115.47 o 
  -8   8  10      235.34      160.90    106.77 o 
  -7   8  10       12.56        6.33      8.02 o 
  -6   8  10      227.27      130.63     73.57 o 
  -5   8  10     6125.00     5312.75    152.03 o 
  -4   8  10     1802.09     1920.53     88.26 o 
  -3   8  10     5970.42     6182.29    135.94 o 
  -2   8  10    14890.96    14639.53    188.13 o 
  -1   8  10     2268.57     2295.55     73.13 o 
   0   8  10     7433.95     8142.68    117.32 o 
   1   8  10     6483.96     6025.25    100.21 o 
   2   8  10    13672.06    13208.53    161.13 o 
   3   8  10    10552.89    10598.76    100.51 o 
   4   8  10    17749.60    17177.05    123.53 o 
   5   8  10     2532.00     2163.45     79.07 o 
   6   8  10      332.52      435.39    125.72 o 
   7   8  10      766.01      281.16    121.52 o 
   8   8  10     3549.89     3227.41    178.67 o 
   9   8  10      636.54      885.81    188.34 o 
  10   8  10     3799.07     3935.17    274.64 o 
  11   8  10      123.35      109.94    201.42 o 
  12   8  10      107.05      103.14    213.48 o 
  13   8  10      641.72      713.59    227.93 o 
 -13   9  10        4.14      -19.91    106.33 o 
 -12   9  10      390.50      505.24    180.21 o 
 -11   9  10     2701.68     2978.94    230.27 o 
 -10   9  10     1036.64     1247.16    180.56 o 
  -9   9  10     3566.23     3457.64    319.56 o 
  -8   9  10     6019.47     6644.67    206.54 o 
  -7   9  10       12.39      -13.36     65.42 o 
  -6   9  10     1358.28     1373.41     91.39 o 
  -5   9  10     9646.17     9388.44    220.63 o 
  -4   9  10     1599.08     1555.06    104.75 o 
  -3   9  10     1687.67     1676.44    115.40 o 
  -2   9  10    22759.30    22353.88    338.88 o 
  -1   9  10     2042.29     2432.23    135.52 o 
   0   9  10    16045.29    16658.33    216.77 o 
   1   9  10    11198.45    11823.69    203.63 o 
   2   9  10     1778.76     1681.27     97.50 o 
   3   9  10     1507.42     1731.68    114.37 o 
   4   9  10    11564.62    11884.72    109.79 o 
   5   9  10    16817.38    17373.38    196.80 o 
   6   9  10       48.23       -0.97     72.24 o 
   7   9  10     2487.51     2533.15    215.06 o 
   8   9  10     6399.83     6225.59    200.55 o 
   9   9  10      339.20      570.31    189.27 o 
  10   9  10      604.01      799.50    251.70 o 
  11   9  10     5835.95     5685.28    235.68 o 
  12   9  10       96.67      165.50    227.66 o 
  13   9  10      634.65      803.18    228.93 o 
 -13  10  10      523.55      358.85    196.30 o 
 -12  10  10      700.84      765.18    190.44 o 
 -11  10  10      457.05      709.56    180.27 o 
 -10  10  10      917.16      569.21    172.28 o 
  -9  10  10     5743.99     5621.08    213.58 o 
  -8  10  10       35.92      -19.86     77.96 o 
  -7  10  10      464.59      336.81    100.94 o 
  -6  10  10      652.17      488.13     74.38 o 
  -5  10  10     6497.14     7269.58    169.25 o 
  -4  10  10    12206.85    12758.61    175.66 o 
  -3  10  10      395.43      367.69    103.37 o 
  -2  10  10    10236.05     9981.19    164.37 o 
  -1  10  10      944.14     1096.25    110.67 o 
   0  10  10     4704.46     4352.97    182.80 o 
   1  10  10      372.64      262.68    151.82 o 
   2  10  10    10782.54    10269.38    144.33 o 
   3  10  10     1362.31     1389.93    136.06 o 
   4  10  10      194.70      143.72     65.92 o 
   5  10  10      686.56      639.33     69.98 o 
   6  10  10      588.77      123.70    155.57 o 
   7  10  10     1721.10     1309.63    166.62 o 
   8  10  10     1478.03     1448.79    163.07 o 
   9  10  10      192.74      182.91    177.27 o 
  10  10  10      184.61      368.44    223.84 o 
  11  10  10     1029.75     1400.70    206.87 o 
  12  10  10     1636.30     1623.89    244.73 o 
  13  10  10     1631.77     1281.01    241.73 o 
 -13  11  10      201.73      -22.74     65.71 o 
 -12  11  10      170.57      193.09    188.99 o 
 -11  11  10      561.39      497.90    175.91 o 
 -10  11  10     4997.43     4064.73    205.74 o 
  -9  11  10     7968.36     8243.16    287.04 o 
  -8  11  10      970.19      862.66    163.26 o 
  -7  11  10      177.11       30.79    203.49 o 
  -6  11  10     1621.08     1521.17    130.10 o 
  -5  11  10    15935.20    16227.04    198.91 o 
  -4  11  10        3.53      -27.51     44.08 o 
  -3  11  10      226.19        0.08     73.36 o 
  -2  11  10     5320.06     4861.26    137.81 o 
  -1  11  10     1696.21     1658.95     67.59 o 
   0  11  10     2581.40     2483.45    148.80 o 
   1  11  10    14881.39    14321.98    235.62 o 
   2  11  10     2134.70     2031.75    172.20 o 
   3  11  10      402.31      302.51    158.84 o 
   4  11  10      500.62      535.32    135.32 o 
   5  11  10      970.07      823.66     79.07 o 
   6  11  10      249.75      157.19    151.63 o 
   7  11  10     1968.00     1696.92    170.51 o 
   8  11  10      103.02      233.62    174.37 o 
   9  11  10       12.53      -46.62    124.69 o 
  10  11  10     2804.08     3313.07    233.07 o 
  11  11  10      812.89     1119.47    221.88 o 
  12  11  10     2705.08     3073.11    260.27 o 
  13  11  10      493.49      688.96    245.60 o 
 -13  12  10        4.52      -52.02     89.98 o 
 -12  12  10      328.45      221.57    187.42 o 
 -11  12  10      920.87      827.55    183.46 o 
 -10  12  10      257.47      430.46    180.01 o 
  -9  12  10     4126.65     4077.83    199.97 o 
  -8  12  10      125.99      130.09    162.09 o 
  -7  12  10     1533.26     1288.32    240.19 o 
  -6  12  10     8987.28     9241.96    423.56 o 
  -5  12  10    11494.12    11048.20    355.44 o 
  -4  12  10     5310.35     4909.42    160.13 o 
  -3  12  10     7324.28     7453.48    155.17 o 
  -2  12  10      520.79      617.84    113.31 o 
  -1  12  10     3559.22     3134.33     88.15 o 
   0  12  10      135.30      364.18    314.46 o 
   1  12  10     3259.03     3265.64    173.01 o 
   2  12  10     2215.00     2456.85    176.19 o 
   3  12  10      851.56     1124.57    172.68 o 
   4  12  10     8889.03     8858.38    177.27 o 
   5  12  10     2840.00     2771.71    164.20 o 
   6  12  10      922.33      789.22    171.94 o 
   7  12  10     3970.61     3619.09    176.01 o 
   8  12  10     1529.30     1367.86    231.31 o 
   9  12  10      721.07      580.20    181.62 o 
  10  12  10     1776.92     1719.01    173.45 o 
  11  12  10       10.40       44.07    133.37 o 
  12  12  10      483.95      325.77    234.89 o 
  13  12  10      555.30      510.15    245.21 o 
 -13  13  10     1307.76     1513.67    378.20 o 
 -12  13  10      305.21      168.46    200.53 o 
 -11  13  10       96.90      166.61    241.38 o 
 -10  13  10     1170.19      952.62    175.85 o 
  -9  13  10     1846.62     2166.08    316.01 o 
  -8  13  10     2677.83     2262.13    248.56 o 
  -7  13  10     1196.33     1839.92    254.43 o 
  -6  13  10     2608.84     2942.47    173.73 o 
  -5  13  10     1697.68     1611.31    132.92 o 
  -4  13  10     1021.53      884.09    181.93 o 
  -3  13  10     4685.91     4933.03    147.14 o 
  -2  13  10     9044.66     8590.30    258.41 o 
  -1  13  10     2853.30     2875.18     83.24 o 
   0  13  10     3167.15     2926.11    185.32 o 
   1  13  10     5104.21     5383.94    242.89 o 
   2  13  10       10.67      141.69    164.92 o 
   3  13  10      587.21      854.38    153.10 o 
   4  13  10    20829.38    19723.36    341.97 o 
   5  13  10     9703.59    10292.77    297.21 o 
   6  13  10     5973.22     5393.26    204.35 o 
   7  13  10      102.34       28.41     69.38 o 
   8  13  10      100.83      114.80    155.55 o 
   9  13  10      342.05      250.36    186.21 o 
  10  13  10      233.70      165.20    190.60 o 
  11  13  10     2104.76     2429.91    244.30 o 
  12  13  10     1120.47     1234.20    249.71 o 
 -12  14  10       16.86        2.46    283.71 o 
 -11  14  10       34.59       33.44    112.95 o 
 -10  14  10     4086.96     4034.36    322.64 o 
  -9  14  10     1766.74     1387.98    182.73 o 
  -8  14  10      592.90      839.25    245.70 o 
  -7  14  10     2155.12     2299.87    253.76 o 
  -6  14  10     5009.16     4964.30    256.01 o 
  -5  14  10     3284.18     2982.40    150.37 o 
  -4  14  10    12858.69    12703.65    347.31 o 
  -3  14  10     1458.01      783.67    174.95 o 
  -2  14  10      923.38      723.75     56.97 o 
  -1  14  10        4.15       13.13     43.19 o 
   0  14  10       20.96       31.14     75.79 o 
   1  14  10      863.23      832.06    167.20 o 
   2  14  10      722.54      818.67    162.60 o 
   3  14  10     1162.21     1685.38    180.41 o 
   4  14  10       68.53       77.60    176.06 o 
   5  14  10     7489.17     7133.04    268.49 o 
   6  14  10       77.49      163.06    234.46 o 
   7  14  10     3783.40     4214.67    241.07 o 
   8  14  10     2075.90     2076.70    178.77 o 
   9  14  10     2734.57     2904.95    247.62 o 
  10  14  10     2035.48     2145.67    225.57 o 
  11  14  10      229.22      513.13    177.60 o 
  12  14  10      123.24      190.90    369.18 o 
 -12  15  10     2067.29     2078.65    307.02 o 
 -11  15  10     3254.09     3292.88    218.51 o 
 -10  15  10      138.05      329.37    184.78 o 
  -9  15  10      163.23      297.62    261.36 o 
  -8  15  10     1508.68     1424.02    270.60 o 
  -7  15  10        6.56       61.58    202.58 o 
  -6  15  10        7.77       -5.20     80.65 o 
  -5  15  10      527.00      433.49    176.57 o 
  -4  15  10     2892.20     3146.32    295.20 o 
  -3  15  10    11154.40     9435.51    237.20 o 
  -2  15  10        2.01        4.63    104.75 o 
  -1  15  10     9515.82     9898.53    144.15 o 
   0  15  10      709.85      814.32     97.76 o 
   1  15  10       18.18      -54.13     85.17 o 
   2  15  10     4684.15     4695.18    218.39 o 
   3  15  10      129.52       54.59    285.03 o 
   4  15  10      196.08      217.36    219.01 o 
   5  15  10      687.05      934.06    225.58 o 
   7  15  10      637.06      539.08    239.11 o 
   8  15  10      285.95        4.47    181.61 o 
   9  15  10     1603.62     1117.76    320.09 o 
  10  15  10      166.17      162.73    260.39 o 
  11  15  10     4048.46     4778.51    282.59 o 
  12  15  10      307.74      446.88    379.60 o 
 -12  16  10      100.23      -68.97    153.20 o 
 -11  16  10      258.61      139.18    190.44 o 
 -10  16  10     3421.39     3374.42    267.74 o 
  -9  16  10      697.84      665.53    275.95 o 
  -8  16  10      155.20      239.75    262.46 o 
  -7  16  10      210.66      241.60    211.13 o 
  -6  16  10     3776.68     4393.19    198.77 o 
  -5  16  10      103.59      -42.84     90.22 o 
  -4  16  10    16883.49    16966.57    404.54 o 
  -3  16  10     8096.12     8198.17    245.94 o 
  -2  16  10     2730.03     2306.93    143.55 o 
  -1  16  10     2351.59     2291.95     95.33 o 
   0  16  10    14609.33    14030.07    237.14 o 
   1  16  10     2679.63     2650.10    124.76 o 
   2  16  10     2176.62     2020.92    210.53 o 
   3  16  10     2719.07     3023.96    182.73 o 
   4  16  10     1735.25     1896.73    462.98 o 
   5  16  10     2141.02     2108.91    252.49 o 
   6  16  10      585.46       28.47    224.30 o 
   7  16  10     2777.50     2952.26    252.76 o 
   9  16  10     1090.10      896.81    313.77 o 
  10  16  10       73.01      326.29    261.92 o 
  11  16  10      501.07      654.86    232.28 o 
  12  16  10     1920.75     2088.96    394.25 o 
 -12  17  10     1369.29     1824.49    240.75 o 
 -11  17  10     1475.90     1257.39    214.17 o 
 -10  17  10      432.48      587.29    256.42 o 
  -9  17  10        3.11      221.26    277.73 o 
  -8  17  10     1639.17     1348.57    289.06 o 
  -7  17  10      346.40      275.95    247.46 o 
  -6  17  10     6955.49     6875.77    201.62 o 
  -5  17  10     2954.31     3046.92    165.72 o 
  -4  17  10     3934.17     3720.96    314.93 o 
  -3  17  10     4731.69     4388.03    216.67 o 
  -2  17  10     2754.73     2989.59    190.95 o 
  -1  17  10     5260.91     4836.92    115.07 o 
   0  17  10     4938.77     5200.74    136.30 o 
   1  17  10     1412.58     1218.93    118.84 o 
   2  17  10        6.20       -3.24     62.70 o 
   3  17  10     1719.61     1919.36    176.91 o 
   4  17  10       23.93      160.91    266.46 o 
   5  17  10      762.71      750.23    230.08 o 
   6  17  10     7759.34     6679.59    316.18 o 
   9  17  10     2876.16     2581.81    275.55 o 
  10  17  10     1438.40     1886.55    317.39 o 
  11  17  10      742.87     1146.47    327.97 o 
 -11  18  10      435.79      443.04    213.59 o 
 -10  18  10       68.64      171.77    259.59 o 
  -9  18  10     2001.79     2226.40    314.09 o 
  -8  18  10      954.33      462.23    275.44 o 
  -7  18  10      741.76      653.42    281.56 o 
  -6  18  10      993.47     1215.05    159.37 o 
  -5  18  10      453.41      483.35    160.30 o 
  -4  18  10     1672.15     1896.74    282.11 o 
  -3  18  10      336.03       -5.95    113.86 o 
  -2  18  10      975.66      825.08    144.61 o 
  -1  18  10     1391.17     1199.10    147.11 o 
   0  18  10      350.67      353.34    106.02 o 
   1  18  10     2972.73     2578.15    134.40 o 
   2  18  10      275.39      107.78     83.48 o 
   3  18  10      101.66      451.39    167.48 o 
   4  18  10      498.47      573.88    325.06 o 
   5  18  10     1411.53     1089.38    226.06 o 
   6  18  10     3572.89     3623.46    265.70 o 
   7  18  10        5.67      174.08    223.87 o 
   8  18  10     1862.38     1662.73    261.72 o 
   9  18  10        1.42       -4.27     11.47 o 
  10  18  10     4429.74     4426.30    367.87 o 
  11  18  10       36.69      262.81    313.40 o 
 -11  19  10      192.06      252.27    300.35 o 
 -10  19  10      151.23      139.61    262.31 o 
  -9  19  10       15.26      277.79    291.41 o 
  -8  19  10        3.46      -35.84    578.67 o 
  -7  19  10     1337.27     1235.25    313.96 o 
  -6  19  10       85.17      189.89    155.55 o 
  -5  19  10        7.73       34.02    122.24 o 
  -4  19  10       32.32      -76.09    136.26 o 
  -3  19  10     5454.66     6044.80    320.47 o 
  -2  19  10     1574.33     1553.84    143.45 o 
  -1  19  10      273.15      222.55    135.62 o 
   0  19  10     2179.38     2255.16    135.18 o 
   1  19  10      184.03       20.22     75.20 o 
   2  19  10     1477.25     1508.20    132.92 o 
   3  19  10     5903.55     5721.25    212.12 o 
   4  19  10     3553.71     3963.36    265.93 o 
   5  19  10      260.18      327.26    225.20 o 
   6  19  10      316.60      626.51    279.59 o 
   7  19  10      401.08      691.54    355.80 o
[truncated: 316,601 more chars]
